# Supplementary material for: The mHealth clinical decision-making tools for maternal and perinatal health care in Sub-Saharan Africa: A systematic review
Source: PLoS One. 2025 Apr 24;20(4):e0319510. doi: 10.1371/journal.pone.0319510 (PMC12021198; doi:10.1371/journal.pone.0319510)
Supplement: S6 File — (XLSX) [file pone.0319510.s006.xlsx]

## Sheet: articles
Abstract Screening: Outcome	Abstract Screening: Exclusion Reason	Full Text Screening: Outcome	Full Text Screening: Exclusion Reason	Article Title	Publication Date	Journal	Authors	DOI
Excluded	Not mHealth, not maternal			National Student Conference of the Canadian Society for Epidemiology and Biostatistics, Winnipeg, Canada, June 8-10, 2016 Abstracts	2016	American Journal of Epidemiology
Excluded	Not mHealth, not SSA			General Practice and the Community: Research on health service, quality improvements and training. Selected abstracts from the EGPRN Meeting in Vigo, Spain, 17-20 October 2019 Abstracts	2020	European Journal of General Practice
Included		Excluded	Not maternal	Subnational mapping of HIV incidence and mortality among individuals aged 15-49 years in sub-Saharan Africa, 2000-18: a modelling study	2021	Lancet HIV		10.1016/s2352-3018(21)00051-5
Excluded	Not mHealth			Husband's role in handling pregnancy complications in Mangochi District, Malawi: A call for increased focus on community level male involvement	2018	Sex Reprod Healthc	Aarnio, P. and Kulmala, T. and Olsson, P.	10.1016/j.srhc.2018.02.005
Included		Excluded	Review article	mHealth Application Areas and Technology Combinations*. A Comparison of Literature from High and Low/Middle Income Countries	2017	Methods Inf Med	Abaza, H. and Marschollek, M.	10.3414/me17-05-0003
Excluded	Not maternal, not mHealth			Of Elephants and Other Mammals: A Comparative Review of Reproductive Tumors and Potential Impact on Conservation	2022	Animals (Basel)	Abegglen, L. M. and Harrison, T. M. and Moresco, A. and Fowles, J. S. and Troan, B. V. and Kiso, W. K. and Schmitt, D. and Boddy, A. M. and Schiffman, J. D.	10.3390/ani12152005
Included		Included		Viability of diagnostic decision support for antenatal care in rural settings: findings from the Bliss4Midwives Intervention in Northern Ghana	2019	Journal of Global Health	Abejirinde, Ibukun-Oluwa Omolade and De Brouwere, Vincent and van Roosmalen, Jos and van der Heiden, Maurits and Apentibadek, Norbert and Bardaji, Azucena and Zweekhorst, Marjolein	10.7189/jogh.09.010420
Included		Included		Unveiling the Black Box of Diagnostic and Clinical Decision Support Systems for Antenatal Care: Realist Evaluation	2018	Jmir Mhealth and Uhealth	Abejirinde, Ibukun-Oluwa Omolade and Zweekhorst, Marjolein and Bardaji, Azucena and Abugnaba-Abanga, Rudolf and Apentibadek, Norbert and De Brouwere, Vincent and van Roosmalen, Jos and Marchal, Bruno	10.2196/11468
Excluded	Not maternal, not mHealth			Beyond the guidelines: how we approach challenging scenarios in the diagnosis and management of von Willebrand disease	2023	J Thromb Haemost	Abou-Ismail, M. Y. and James, P. D. and Flood, V. H. and Connell, N. T.	10.1016/j.jtha.2022.11.042
Excluded	Not mHealth			Why do community members believe mothers and babies are dying? Behavioral versus situational attribution in rural northern Ghana	2020	Midwifery	Aboungo, V. and Kaselitz, E. and Aborigo, R. and Williams, J. and James, K. and Moyer, C.	10.1016/j.midw.2020.102657
Excluded	Not mHealth			The training and fieldwork experiences of community health workers conducting population-based, noninvasive screening for CVD in LMIC	2015	Glob Heart	Abrahams-Gessel, S. and Denman, C. A. and Montano, C. M. and Gaziano, T. A. and Levitt, N. and Rivera-Andrade, A. and Carrasco, D. M. and Zulu, J. and Khanam, M. A. and Puoane, T.	10.1016/j.gheart.2014.12.008
Excluded	Not mHealth			Health disparities across the counties of Kenya and implications for policy makers, 1990-2016: a systematic analysis for the Global Burden of Disease Study 2016	2019	Lancet Glob Health	Achoki, T. and Miller-Petrie, M. K. and Glenn, S. D. and Kalra, N. and Lesego, A. and Gathecha, G. K. and Alam, U. and Kiarie, H. W. and Maina, I. W. and Adetifa, I. M. O. and Barsosio, H. C. and Degfie, T. T. and Keiyoro, P. N. and Kiirithio, D. N. and Kinfu, Y. and Kinyoki, D. K. and Kisia, J. M. and Krish, V. S. and Lagat, A. K. and Mooney, M. D. and Moturi, W. N. and Newton, C. R. J. and Ngun…	10.1016/s2214-109x(18)30472-8
Excluded	Not mHealth			Fostering reflective trust between mothers and community health nurses to improve the effectiveness of health and nutrition efforts: An ethnographic study in Ghana, West Africa	2016	Soc Sci Med	Ackatia-Armah, N. M. and Addy, N. A. and Ghosh, S. and Dub√©, L.	10.1016/j.socscimed.2016.03.038
Excluded	Not mHealth			Clinical suspicion, management and outcome of intrapartum foetal distress in a public hospital with limited advanced foetal surveillance	2017	Journal of Maternal-Fetal and Neonatal Medicine	Adanikin, A. I. and Awoleke, J. O.	https://dx.doi.org/10.1080/14767058.2016.1174991
Excluded	Not mHealth			Introduction to symposium on labor, gender and new sources of agrarian change	2016	Agriculture and Human Values	Addison, Lincoln and Schnurr, Matthew	10.1007/s10460-015-9656-1
Excluded	Not mHealth			Job satisfaction and retention of midwives in rural Nigeria	2015	Midwifery	Adegoke, A. A. and Atiyaye, F. B. and Abubakar, A. S. and Auta, A. and Aboda, A.	10.1016/j.midw.2015.06.010
Excluded	Not mHealth			Assessment of blood and urine lead levels of some pregnant women residing in Lagos, Nigeria	2010	Environ Monit Assess	Adekunle, I. M. and Ogundele, J. A. and Oguntoke, O. and Akinloye, O. A.	10.1007/s10661-009-1247-4
Excluded	Not mHealth			Choosing cesarean section over natural birth: Challenges of decision making among pregnant women with pre-eclampsia in Ado-Ekiti	2022	Pregnancy Hypertens	Adeosun, F. and Folayan, O. and Ojo, T.	10.1016/j.preghy.2022.09.001
Included		Included		The ability and safety of community-based health workers to safely initiate lifesaving therapies for pre-eclampsia in Ogun State, Nigeria: An analysis of 260 community treatments with MgSO4 and/or methyldopa	2021	Pregnancy Hypertension	Adepoju, A. A. and Vidler, M. and Akadri, A. A. and Jaiyesimi, E. and Nwankpa, C. C. and Odubena, O. O. and Sharma, S. and Li, L. and Tu, D. and Drebit, S. and Payne, B. and Akeju, D. O. and Bhutta, Z. and Magee, L. A. and Nathan, H. L. and Shennan, A. H. and Sotunsa, J. and Adetoro, O. O. and von Dadelszen, P. and Dada, O. A. and Soyinka, O.	https://dx.doi.org/10.1016/j.preghy.2021.05.005
Included		Excluded	Review article	mHealth for Clinical Decision-Making in Sub-Saharan Africa: A Scoping Review	2017	JMIR mHealth and uHealth	Adepoju, Ibukun-Oluwa Omolade and Albersen, Bregje Joanna Antonia and De Brouwere, Vincent and van Roosmalen, Jos and Zweekhorst, Marjolein	10.2196/mhealth.7185
Excluded	Not maternal			The impact of information technology on product marketing: a case study of a multinational company in Nigeria	1999	Technovation	Adetayo, J. O. and Sanni, S. A. and Ilori, M. O.	10.1016/s0166-4972(99)00051-6
Excluded	Not maternal, not mHealth			Pattern of contraceptives choice among the married women attending the family planning clinic of a tertiary health institution	2008	Niger J Med	Adeyemi, A. S. and Adekanle, D. A. and Komolafe, J. O.	10.4314/njm.v17i1.37359
Excluded	Not maternal, not mHealth			Contraceptive choices among Nigerian women attending an antenatal clinic	1998	Adv Contracept	Adinma, J. I. and Agbai, A. O. and Nwosu, B. O.	10.1023/a:1006590717562
Excluded	Not mHealth			Gender inequality and the use of maternal healthcare services in rural sub-Saharan Africa	2014	Health Place	Adjiwanou, V. and LeGrand, T.	10.1016/j.healthplace.2014.06.001
Excluded	Not mHealth			Factors explaining the shortage and poor retention of qualified health workers in rural and remote areas of the Kayes, region of Mali: a qualitative study	2020	Rural Remote Health	Ag Ahmed, M. A. and Diakit√©, S. L. and Sissoko, K. and Gagnon, M. P. and Charron, S.	10.22605/rrh5772
Included		Excluded	Not maternal	Decision-support tools via mobile devices to improve quality of care in primary healthcare settings	2021	Cochrane Database Syst Rev	Agarwal, S. and Glenton, C. and Tamrat, T. and Henschke, N. and Maayan, N. and F√∏nhus, M. S. and Mehl, G. L. and Lewin, S.	10.1002/14651858.CD012944.pub2
Excluded	Not maternal			Family Planning Counseling in Your Pocket: A Mobile Job Aid for Community Health Workers in Tanzania	2016	Glob Health Sci Pract	Agarwal, S. and Lasway, C. and L'Engle, K. and Homan, R. and Layer, E. and Ollis, S. and Braun, R. and Silas, L. and Mwakibete, A. and Kudrati, M.	10.9745/ghsp-d-15-00393
Excluded	Not maternal			'Without ultrasound you can't reach the best decision' - Midwives' experiences and views of the role of ultrasound in maternity care in Dar Es Salaam, Tanzania	2018	Sex Reprod Healthc	√Öhman, A. and Edvardsson, K. and Lesio Kidanto, H. and Ngarina, M. and Small, R. and Mogren, I.	10.1016/j.srhc.2017.11.007
Excluded	Not mHealth			Potential cost-effectiveness of a maternal Group B streptococcal vaccine in The Gambia	2020	Vaccine	Ahmed, N. and Giorgakoudi, K. and Usuf, E. and Okomo, U. and Clarke, E. and Kampmann, B. and Le Doare, K. and Trotter, C.	10.1016/j.vaccine.2020.02.071
Excluded	Not mHealth			A community-based, mixed-methods study of the attitudes and behaviors of men regarding modern family planning in Nigeria	2016	Int J Gynaecol Obstet	Akaba, G. and Ketare, N. and Tile, W.	10.1016/j.ijgo.2016.04.009
Excluded	Not decision making			Sustainability of the Effects and Impacts of Using Digital Technology to Extend Maternal Health Services to Rural and Hard-to-Reach Populations: Experience From Southwest Nigeria	2022	Front Glob Womens Health	Akeju, D. and Okusanya, B. and Okunade, K. and Ajepe, A. and Allsop, M. J. and Ebenso, B.	10.3389/fgwh.2022.696529
Excluded	Not maternal			Undernutrition status and associated factors in under-5 children, in Tigray, Northern Ethiopia	2015	Nutrition	Alemayehu, M. and Tinsae, F. and Haileslassie, K. and Seid, O. and Gebregziabher, G. and Yebyo, H.	10.1016/j.nut.2015.01.013
Excluded	Not maternal			Endometriosis: seeking optimal management in women approaching menopause	2019	Climacteric	Alio, L. and Angioni, S. and Arena, S. and Bartiromo, L. and Bergamini, V. and Berlanda, N. and Bonanni, V. and Bonin, C. and Buggio, L. and Candiani, M. and Centini, G. and D'Alterio, M. N. and De Stefano, F. and Di Cello, A. and Exacoustos, C. and Fedele, L. and Frattaruolo, M. P. and Geraci, E. and Lavarini, E. and Lazzeri, L. and Luisi, S. and Maiorana, A. and Makieva, S. and Maneschi, F. and…	10.1080/13697137.2018.1549213
Excluded	Not mHealth			Maternal and paternal involvement in complementary feeding in Kaduna State, Nigeria: The continuum of gender roles in urban and rural settings	2022	Matern Child Nutr	Allotey, D. and Flax, V. L. and Ipadeola, A. and Kwasu, S. and Bentley, M. E. and Worku, B. and Kalluru, K. and Valle, C. G. and Bose, S. and Martin, S. L.	10.1111/mcn.13325
Excluded	Not mHealth			Fathers' Complementary Feeding Support Strengthens the Association Between Mothers' Decision-Making Autonomy and Optimal Complementary Feeding in Nigeria	2022	Curr Dev Nutr	Allotey, D. and Flax, V. L. and Ipadeola, A. F. and Kwasu, S. and Adair, L. S. and Valle, C. G. and Bose, S. and Martin, S. L.	10.1093/cdn/nzac098
Excluded	Not maternal			In Utero Gene Therapy Consensus Statement from the IFeTIS	2019	Mol Ther	Almeida-Porada, G. and Waddington, S. N. and Chan, J. K. Y. and Peranteau, W. H. and MacKenzie, T. and Porada, C. D.	10.1016/j.ymthe.2019.02.015
Excluded	Not mHealth			Evaluation of malaria surveillance system in Benue State, Nigeria	2022	Malar J	Amede, P. O. and Umeokonkwo, C. D. and Abege, S. and Akawe, J. and Derek, J. and Adedire, E. and Balogun, M. S.	10.1186/s12936-022-04367-4
Excluded	Not mHealth			Women's experiences and satisfaction with maternal referral service in Northern Ghana: A qualitative inquiry	2021	Midwifery	Ameyaw, Edward Kwabena and Amoah, Roberta Mensima and Njue, Carolyne and Tran, Nguyen Toan and Dawson, Angela	10.1016/j.midw.2021.103065
Excluded	Not maternal			Embryo classification beyond pregnancy: early prediction of first trimester miscarriage using machine learning	2023	J Assist Reprod Genet	Amitai, T. and Kan-Tor, Y. and Or, Y. and Shoham, Z. and Shofaro, Y. and Richter, D. and Har-Vardi, I. and Ben-Meir, A. and Srebnik, N. and Buxboim, A.	10.1007/s10815-022-02619-5
Excluded	Not maternal			Can an mhealth clinical decision-making support system improve adherence to neonatal healthcare protocols in a low-resource setting?	2020	BMC Pediatrics	Amoakoh, H. B. and Klipstein-Grobusch, K. and Agyepong, I. A. and Amoakoh-Coleman, M. and Kayode, G. A. and Reitsma, J. B. and Grobbee, D. E. and Ansah, E. K.	https://dx.doi.org/10.1186/s12887-020-02378-1
Included		Excluded	Not clinical decision making	How and why front-line health workers (did not) use a multifaceted mHealth intervention to support maternal and neonatal healthcare decision-making in Ghana	2019	BMJ Glob Health	Amoakoh, H. B. and Klipstein-Grobusch, K. and Ansah, E. K. and Grobbee, D. E. and Yveoo, L. and Agyepong, I.	10.1136/bmjgh-2018-001153
Included		Excluded	Not clinical decision making	Using Mobile Health to Support Clinical Decision-Making to Improve Maternal and Neonatal Health Outcomes in Ghana: Insights of Frontline Health Worker Information Needs	2019	JMIR Mhealth Uhealth	Amoakoh, H. B. and Klipstein-Grobusch, K. and Grobbee, D. E. and Amoakoh-Coleman, M. and Oduro-Mensah, E. and Sarpong, C. and Frimpong, E. and Kayode, G. A. and Agyepong, I. A. and Ansah, E. K.	10.2196/12879
Excluded	Not mHealth			Obstetric fistula and sociocultural practices in Hausa community of Northern Nigeria	2017	Women Birth	Amodu, O. C. and Salami, B. and Richter, S.	10.1016/j.wombi.2017.02.009
Excluded	Not maternal			Using Digital Technologies in Clinical HIV Research: Real-World Applications and Considerations for Future Work	2017	J Med Internet Res	Andriesen, J. and Bull, S. and Dietrich, J. and Haberer, J. E. and Van Der Pol, B. and Voronin, Y. and Wall, K. M. and Whalen, C. and Priddy, F.	10.2196/jmir.7513
Included		Excluded	Not mHealth	Effects of computerized decision support on maternal and neonatal health-worker performance in the context of combined implementation with performance-based incentivisation in Upper East Region, Ghana: a qualitative study of professional perspectives	2022	BMC Health Serv Res	Aninanya, G. A. and Williams, J. E. and Williams, A. and Otupiri, E. and Howard, N.	10.1186/s12913-022-08940-0
Excluded	Not mHealth			2013 CAEP/ACMU Scientific Abstracts, CAEP 2013	2013	Canadian Journal of Emergency Medicine	Anonymous
Excluded	Not maternal			Acceptability and implementation challenges of smartphone-based training of community health nurses for visual inspection with acetic acid in Ghana: mHealth and cervical cancer screening	2019	BMJ Open	Asgary, R. and Cole, H. and Adongo, P. and Nwameme, A. and Maya, E. and Adu-Amankwah, A. and Barnett, H. and Adanu, R.	10.1136/bmjopen-2019-030528
Excluded	Not maternal			Assessment of Stress Urinary Incontinence-Related Podcasts on Stitcher	2023	Urology	Ashai, S. and Pace, L. and Malik, R. D.	10.1016/j.urology.2023.01.044
Excluded	Not mHealth			Prevalence, reasons and predictors for home births among pregnant women attending antenatal care in Birnin Kudu, North-west Nigeria	2015	Sex Reprod Healthc	Ashimi, A. O. and Amole, T. G.	10.1016/j.srhc.2015.01.004
Excluded	Not maternal			Co-causation of reduced newborn size by maternal undernutrition, infections, and inflammation	2018	Matern Child Nutr	Ashorn, P. and Hallamaa, L. and Allen, L. H. and Ashorn, U. and Chandrasiri, U. and Deitchler, M. and Doyle, R. and Harjunmaa, U. and Jorgensen, J. M. and Kamiza, S. and Klein, N. and Maleta, K. and Nkhoma, M. and Oaks, B. M. and Poelman, B. and Rogerson, S. J. and Stewart, C. P. and Zeilani, M. and Dewey, K. G.	10.1111/mcn.12585
Excluded	Not maternal			Willingness to participate in HIV vaccine efficacy trials among high risk men and women from fishing communities along Lake Victoria in Uganda	2013	Vaccine	Asiki, G. and Abaasa, A. and Ruzagira, E. and Kibengo, F. and Bahemuka, U. and Mulondo, J. and Seeley, J. and Bekker, L. G. and Delany, S. and Kaleebu, P. and Kamali, A.	10.1016/j.vaccine.2013.08.080
Excluded	Not mHealth			Benefits and barriers of home blood pressure monitoring in pregnancy: perspectives of obstetric doctors from a Ghanaian tertiary hospital	2023	BMC Pregnancy Childbirth	Atluri, N. and Beyuo, T. K. and Oppong, S. A. and Compton, S. D. and Moyer, C. A. and Lawrence, E. R.	10.1186/s12884-023-05363-5
Excluded	Not mHealth			Barriers to Male Involvement in Antenatal Care in Rural Mozambique	2016	Qual Health Res	Audet, C. M. and Chire, Y. M. and Vaz, L. M. and Bechtel, R. and Carlson-Bremer, D. and Wester, C. W. and Amico, K. R. and Gonzal√©z-Calvo, L.	10.1177/1049732315580302
Excluded	Not maternal			Unmet contraceptive need among married Nigerian women: an examination of trends and drivers	2015	Contraception	Austin, A.	10.1016/j.contraception.2014.10.002
Excluded	Not maternal			Involving men and boys in family planning: A systematic review of the effective components and characteristics of complex interventions in low- and middle-income countries	2023	Campbell Syst Rev	Aventin, √Å and Robinson, M. and Hanratty, J. and Keenan, C. and Hamilton, J. and McAteer, E. R. and Tomlinson, M. and Clarke, M. and Okonofua, F. and Bonell, C. and Lohan, M.	10.1002/cl2.1296
Included		Excluded	Review article	Interventions to improve obstetric emergency referral decision making, communication and feedback between health facilities in sub-Saharan Africa: A systematic review	2022	Trop Med Int Health	Avoka, C. K. and McArthur, E. and Banke-Thomas, A.	10.1111/tmi.13747
Excluded	Not mHealth			Exploring married girls' subjective experiences of well-being and challenges	2020	J Adolesc	Baba, H. and Salifu Yendork, J. and Atindanbila, S.	10.1016/j.adolescence.2020.01.009
Included		Included		Healthymama application: Feasibility, acceptability and utility of an innovative mHealth intervention to improve maternal child health services in rural Uganda	2019	Journal of Women's Health	Babirye, M. and Passy, T.	https://dx.doi.org/10.1089/jwh.2019.29028.abstracts
Included		Excluded	Not mHealth	Medical and economic benefits of telehealth in low- and middle-income countries: results of a study in four district hospitals in Mali	2014	BMC Health Services Research	Bagayoko, Cheick and Traor√©, Diakaridia and Thevoz, Laurence and Diabat√©, Soumahila and Pecoul, David and Niang, Mahamoudane and Bediang, Georges and Traor√©, Seydou and Anne, Abdrahamane and Geissbuhler, Antoine and Bagayoko, Cheick Oumar and Traor√©, Seydou Tidiane	10.1186/1472-6963-14-S1-S9
Excluded	Not mHealth			Gender and Adolescence: Global Evidence: Covid-19 Phone Survey, 2020-2021	2022		Baird, S. and Jones, N. and Abu Hamad, B. and Hamory, J. and Oakley, E. and Seager, J. and Woldehanna, T. and Yadete, W.
Included		Included		The role of a decision-support smartphone application in enhancing community health volunteers' effectiveness to improve maternal and newborn outcomes in Nairobi, Kenya: quasi-experimental research protocol	2017	BMJ Open	Bakibinga, P. and Kamande, E. and Omuya, M. and Ziraba, A. K. and Kyobutungi, C.	10.1136/bmjopen-2016-014896
Excluded	Not reporting on tool in use			Midlevel Maternity Providers' Preferences of a Childbirth Monitoring Tool in Low-Income Health Units in Uganda..."Building Continents of Knowledge in Oceans of Data: The Future of Co-Created eHealth," EFMI, Medical Informatics Europe (MIE), April 24-26th, 2018, Gothenburg, Sweden	2018	Studies in Health Technology & Informatics	Balikuddembe, Michael S. and Wakholi, Peter K. and Tumwesigye, Nazarius M. and Tyllesk√ÑR, Thorkild	10.3233/978-1-61499-852-5-456
Excluded	Not decision making			An Algorithm (LaD) for Monitoring Childbirth in Settings Where Tracking All Parameters in the World Health Organization Partograph Is Not Feasible: Design and Expert Validation	2021	JMIR Med Inform	Balikuddembe, M. S. and Wakholi, P. K. and Tumwesigye, N. M. and Tylleskar, T.	10.2196/17056
Excluded	Not maternal			Effect of Male Partner's Support on Spousal Modern Contraception in a Low Resource Setting	2016	Ethiop J Health Sci	Balogun, O. and Adeniran, A. and Fawole, A. and Adesina, K. and Aboyeji, A. and Adeniran, P.	10.4314/ejhs.v26i5.5
Excluded	Not maternal			Assessing the capacity and findings of routine programmatic data in Kenya to guide decision-making around contraceptives and antiretroviral therapy	2021	Bmc Medicine	Barr, Beth A. Tippett	10.1186/s12916-021-02066-6
Excluded	Not maternal			Pastoralism and Land Tenure Transformation in Sub-Saharan Africa: Conflicting Policies and Priorities in Ngamiland, Botswana	2017	Land	Basupi, Lenyeletse V. and Quinn, Claire H. and Dougill, Andrew J.	10.3390/land6040089
Excluded	Not maternal			36th International Symposium on Intensive Care and Emergency Medicine : Brussels, Belgium. 15-18 March 2016	2016	Crit Care	Bateman, R. M. and Sharpe, M. D. and Jagger, J. E. and Ellis, C. G. and Sol√©-Viol√°n, J. and L√≥pez-Rodr√≠guez, M. and Herrera-Ramos, E. and Ru√≠z-Hern√°ndez, J. and Border√≠as, L. and Horcajada, J. and Gonz√°lez-Quevedo, N. and Rajas, O. and Briones, M. and Rodr√≠guez de Castro, F. and Rodr√≠guez Gallego, C. and Esen, F. and Orhun, G. and Ergin Ozcan, P. and Senturk, E. and Ugur Yilmaz, C. and …
Excluded	Not maternal			Evaluating the impact of Marie Stopes International's digital family planning counselling application on the uptake of long-acting and permanent methods of contraception in Vietnam and Ethiopia: a study protocol for a multi-country cluster randomised controlled trial	2018	Trials	Bates, L. A. and Hicks, J. P. and Walley, J. and Robinson, E.	10.1186/s13063-018-2815-0
Excluded	Not mHealth			The epidemiology of pregnancy outcomes in rural Burkina Faso	2008	Trop Med Int Health	Bell, J. S. and Ou√©draogo, M. and Ganaba, R. and Sombi√©, I. and Byass, P. and Baggaley, R. F. and Filippi, V. and Fitzmaurice, A. E. and Graham, W. J.	10.1111/j.1365-3156.2008.02085.x
Excluded	Not mHealth			Decision-to-delivery intervals and perinatal outcomes following emergency cesarean delivery in a Nigerian tertiary hospital	2015	Int J Gynaecol Obstet	Bello, F. A. and Tsele, T. A. and Oluwasola, T. O.	10.1016/j.ijgo.2015.03.036
Included		Included		Usability and feasibility of a mobile health system to provide comprehensive antenatal care in low-income countries: PANDA mHealth pilot study in Madagascar	2017	J Telemed Telecare	Benski, A. C. and Stancanelli, G. and Scaringella, S. and Herinainasolo, J. L. and Jinoro, J. and Vassilakos, P. and Petignat, P. and Schmidt, N. C.	10.1177/1357633x16653540
Excluded	Not decision making			"I am not shy anymore": A qualitative study of the role of an interactive mHealth intervention on sexual health knowledge, attitudes, and behaviors of South African adolescents with perinatal HIV	2022	Reproductive Health	Bergam, Scarlett and Sibaya, Thobekile and Ndlela, Nompumelelo and Kuzwayo, Mpume and Fomo, Messaline and Goldstein, Madeleine H. H. and Marconi, Vincent C. C. and Haberer, Jessica E. E. and Archary, Moherndran and Zanoni, Brian C. C.	10.1186/s12978-022-01519-2
Excluded	Not maternal			A Comprehensive Pan-Cancer Molecular Study of Gynecologic and Breast Cancers	2018	Cancer Cell	Berger, A. C. and Korkut, A. and Kanchi, R. S. and Hegde, A. M. and Lenoir, W. and Liu, W. and Liu, Y. and Fan, H. and Shen, H. and Ravikumar, V. and Rao, A. and Schultz, A. and Li, X. and Sumazin, P. and Williams, C. and Mestdagh, P. and Gunaratne, P. H. and Yau, C. and Bowlby, R. and Robertson, A. G. and Tiezzi, D. G. and Wang, C. and Cherniack, A. D. and Godwin, A. K. and Kuderer, N. M. and Ra…	10.1016/j.ccell.2018.03.014
Included		Excluded	Review article	A comparative review of mobile health and electronic health utilization in sub-Saharan African countries	2019	Soc Sci Med	Bervell, B. and Al-Samarraie, H.	10.1016/j.socscimed.2019.04.024
Excluded	Not mHealth			Systematic review of Group B Streptococcal capsular types, sequence types and surface proteins as potential vaccine candidates	2020	Vaccine	Bianchi-Jassir, F. and Paul, P. and To, K. N. and Carreras-Abad, C. and Seale, A. C. and Jauneikaite, E. and Madhi, S. A. and Russell, N. J. and Hall, J. and Madrid, L. and Bassat, Q. and Kwatra, G. and Le Doare, K. and Lawn, J. E.	10.1016/j.vaccine.2020.08.052
Excluded	Not maternal			Imaging in gynecomastia	2021	Andrology	Billa, E. and Kanakis, G. A. and Goulis, D. G.	10.1111/andr.13051
Excluded	Not mHealth			Unmet counselling need amongst women accessing an induced abortion service in KwaZulu-Natal, South Africa	2016	Contraception	Birdsey, G. and Crankshaw, T. L. and Mould, S. and Ramklass, S. S.	10.1016/j.contraception.2016.07.002
Excluded	Not mHealth			Scorecards and social accountability for improved maternal and newborn health services: A pilot in the Ashanti and Volta regions of Ghana	2016	Int J Gynaecol Obstet	Blake, C. and Annorbah-Sarpei, N. A. and Bailey, C. and Ismaila, Y. and Deganus, S. and Bosomprah, S. and Galli, F. and Clark, S.	10.1016/j.ijgo.2016.10.004
Included		Excluded	Not mHealth	"Quality of prenatal and maternal care: bridging the know-do gap" (QUALMAT study): an electronic clinical decision support system for rural Sub-Saharan Africa	2013	BMC Med Inform Decis Mak	Blank, A. and Prytherch, H. and Kaltschmidt, J. and Krings, A. and Sukums, F. and Mensah, N. and Zakane, A. and Loukanova, S. and Gustafsson, L. L. and Sauerborn, R. and Haefeli, W. E.	10.1186/1472-6947-13-44
Excluded	Not mHealth			National, regional, and worldwide estimates of stillbirth rates in 2015, with trends from 2000: a systematic analysis	2016	Lancet Glob Health	Blencowe, H. and Cousens, S. and Jassir, F. B. and Say, L. and Chou, D. and Mathers, C. and Hogan, D. and Shiekh, S. and Qureshi, Z. U. and You, D. and Lawn, J. E.	10.1016/s2214-109x(15)00275-2
Excluded	Not maternal			The Use of Multivitamin/Multimineral Supplements: A Modified Delphi Consensus Panel Report	2018	Clin Ther	Blumberg, J. B. and Cena, H. and Barr, S. I. and Biesalski, H. K. and Dagach, R. U. and Delaney, B. and Frei, B. and Moreno Gonz√°lez, M. I. and Hwalla, N. and Lategan-Potgieter, R. and McNulty, H. and van der Pols, J. C. and Winichagoon, P. and Li, D.	10.1016/j.clinthera.2018.02.014
Excluded	Not SSA			Facilitators of and barriers to providing high-quality midwifery education in South-East Asia-An integrative review	2022	Women Birth	Bogren, M. and Ales√∂, A. and Teklemariam, M. and Sj√∂blom, H. and Hammarb√§ck, L. and Erlandsson, K.	10.1016/j.wombi.2021.06.006
Excluded	Not SSA			Contextual factors influencing the implementation of midwifery-led care units in India	2023	Women Birth	Bogren, M. and Jha, P. and Sharma, B. and Erlandsson, K.	10.1016/j.wombi.2022.05.006
Excluded	Not maternal			Transcriptomic and immunohistochemical approaches identify HLA-G as a predictive biomarker of gestational choriocarcinoma resistance to monochemotherapy	2020	Gynecol Oncol	Bolze, P. A. and Lopez, J. and Allias, F. and Hajri, T. and Patrier, S. and Devouassoux-Shisheboran, M. and Massardier, J. and You, B. and Golfier, F. and Mallet, F.	10.1016/j.ygyno.2020.05.042
Excluded	Not mHealth			Economic and cost-effectiveness analysis of the Community-Level Interventions for Pre-eclampsia (CLIP) trials in India, Pakistan and Mozambique	2021	Bmj Global Health	Bone, Jeffrey N. and Khowaja, Asif R. and Vidler, Marianne and Payne, Beth A. and Bellad, Mrutyunjaya B. and Goudar, Shivaprasad S. and Mallapur, Ashalata A. and Munguambe, Khatia and Qureshi, Rahat N. and Sacoor, Charfudin and Sevene, Esperanca and Frederix, Geert W. J. and Bhutta, Zulfiqar A. and Mitton, Craig and Magee, Laura A. and von Dadelszen, Peter and Grp, Clip Trials Working	10.1136/bmjgh-2020-004123
Excluded	Not mHealth			Is anonymous delivery an acceptable option to reduce the risks of pregnancy denial?	2013	Archives of Women's Mental Health	Bonnet, C. J.	https://dx.doi.org/10.1007/s00737-013-0355-x
Excluded	Not maternal			Challenges in lower limb lymphoedema assessment based on limb volume change: Lessons learnt from the SENTIX prospective multicentre study	2022	Gynecol Oncol	Borƒçinov√°, M. and Ragosch, V. and Jarkovsk√Ω, J. and Bajsov√°, S. and Pilka, R. and Glickman, A. and Garrido-Mallach, S. and Raspagliesi, F. and Szatkowski, W. and Pakiz, M. and Snyman, L. C. and Koci√°n, R. and Tamussino, K. and Kalist, V. and Michal, M. and Segovia, M. G. and Poka, R. and Kipp, B. and Szewczyk, G. and Wydra, D. and T√≥th, R. and Vinnytska, A. and Fischerov√°, D. and Siegler, …	10.1016/j.ygyno.2021.10.089
Excluded	Not mHealth			Individual and community-level impact of infertility-related stigma in Malawi	2020	Soc Sci Med	Bornstein, M. and Gipson, J. D. and Failing, G. and Banda, V. and Norris, A.	10.1016/j.socscimed.2020.112910
Excluded	Not maternal			The optimal utilization proportion of external beam radiotherapy in European countries: An ESTRO-HERO analysis	2015	Radiother Oncol	Borras, J. M. and Lievens, Y. and Dunscombe, P. and Coffey, M. and Malicki, J. and Corral, J. and Gasparotto, C. and Defourny, N. and Barton, M. and Verhoeven, R. and van Eycken, L. and Primic-Zakelj, M. and Trojanowski, M. and Strojan, P. and Grau, C.	10.1016/j.radonc.2015.04.018
Excluded	Not maternal			Comprehensive control of human papillomavirus infections and related diseases	2013	Vaccine	Bosch, F. X. and Broker, T. R. and Forman, D. and Moscicki, A. B. and Gillison, M. L. and Doorbar, J. and Stern, P. L. and Stanley, M. and Arbyn, M. and Poljak, M. and Cuzick, J. and Castle, P. E. and Schiller, J. T. and Markowitz, L. E. and Fisher, W. A. and Canfell, K. and Denny, L. A. and Franco, E. L. and Steben, M. and Kane, M. A. and Schiffman, M. and Meijer, C. J. and Sankaranarayanan, R. …	10.1016/j.vaccine.2013.10.001
Excluded	Not mHealth			Infants and mothers levels of mercury in breast milk, urine and hair, data from an artisanal and small-scale gold mining area in Kadoma / Zimbabwe	2020	Environ Res	Bose-O'Reilly, S. and Lettmeier, B. and Shoko, D. and Roider, G. and Drasch, G. and Siebert, U.	10.1016/j.envres.2020.109266
Excluded	Not mHealth			Evidence-informed framework for gender transformative continuing education interventions for midwives and midwifery associations	2023	Bmj Global Health	Bourret, Kirsty and Mattison, Cristina and Hebert, Emmanuelle and Kabeya, Ambrocckha and Simba, Stephano and Crangle, Moya and Darling, Elizabeth and Robinson, Jamie	10.1136/bmjgh-2022-011242
Excluded	Not decision making			Improving quality and use of data through data-use workshops: Zanzibar, United Republic of Tanzania	2012	Special issue: e-health.	Braa, J. and Heywood, A. and Sahay, S.	http://dx.doi.org/10.2471/BLT.11.99580
Excluded	Not maternal			Nutritional evaluation and growth of infants in a Rwandan neonatal follow‚Äêup clinic	2020	Maternal & Child Nutrition	Bradford, Jessica and Beck, Kathryn and Nshimyiryo, Alphonse and Wilson, Kim and Mutaganzwa, Christine and Havugarurema, Silas and Ngamije, Patient and Uwamahoro, Alphonsine and Kirk, Catherine M.	10.1111/mcn.13026
Excluded	Not maternal			Symptomization and triggering processes: ovarian cancer patients' narratives on pre-diagnostic sensation experiences and the initiation of healthcare seeking	2014	Soc Sci Med	Brandner, S. and M√ºller-Nordhorn, J. and Stritter, W. and Fotopoulou, C. and Sehouli, J. and Holmberg, C.	10.1016/j.socscimed.2014.08.022
Excluded	Not mHealth			Protocol for scoping review to Identify and characterize Surgery, Obstetric, Trauma and Anesthesia care in Ugandan health policy databases	2022	medRxiv	Brian, K. and Takoutsing, B. D. and Darius, B. and Fortunate, A. and Jacob, N. and Derrick, K. and Margaret, N. A. and John, S. and Isaac, C. and Kizito, J. N. and Mercy, N. and Sadiq, Y. and Boniface, M. and Obuku, E. and Emmanuel, E. A.	https://dx.doi.org/10.1101/2022.09.22.22280231
Excluded	Not maternal			Systematic review of strategies to increase access to health services among children over five in low- and middle-income countries	2018	Trop Med Int Health	Bright, T. and Felix, L. and Kuper, H. and Polack, S.	10.1111/tmi.13044
Excluded	Not SSA			A multilevel mediation model of stress and coping for women with HIV and their families	2010	Fam Process	Brincks, A. M. and Feaster, D. J. and Mitrani, V. B.	10.1111/j.1545-5300.2010.01337.x
Excluded	Not SSA			Incidence of Gynecologic Cancers in Women after Uterine Artery Embolization	2021	J Minim Invasive Gynecol	Bronico, J. V. R. and Matthews, B. J. and Perkins, R. B. and Lee, E. M. and Morgan, J. R. and Nitschmann, C. C. and Paasche-Orlow, M. K.	10.1016/j.jmig.2020.10.015
Excluded	Not maternal			USA aid policy and induced abortion in sub-Saharan Africa: an analysis of the Mexico City Policy	2019	Lancet Glob Health	Brooks, N. and Bendavid, E. and Miller, G.	10.1016/s2214-109x(19)30267-0
Included		Excluded	Not clinical decision making	The effect of a clinical decision-making mHealth support system on maternal and neonatal mortality and morbidity in Ghana: study protocol for a cluster randomized controlled trial	2017	Trials	Brown Amoakoh, Hannah and Klipstein-Grobusch, Kerstin and Amoakoh-Coleman, Mary and Akua Agyepong, Irene and Kayode, Gbenga A. and Sarpong, Charity and Grobbee, Diederick E. and Ansah, Evelyn K. and Amoakoh, Hannah Brown and Agyepong, Irene Akua	10.1186/s13063-017-1897-4
Excluded	Not maternal			Cultural Consensus Modeling to Understand South African Adolescent Girls' Attitudes, Awareness, and Uptake of Dual Protection Strategies	2020	J Adolesc Health	Brown, J. L. and Marais, L. and Sharp, C. and Cloete, J. and Lenka, M. and Rani, K. and Marime, P. and Ditlhare, I. and Moqolo, R. and Peterson, D. and Sales, J. M.	10.1016/j.jadohealth.2020.07.003
Excluded	Not maternal			What Research Questions Should the Next Generation of Birth Cohort Studies Address? An International Delphi Study of Experts	2021	Acad Pediatr	Brown, R. H. and Eisner, M. and Valdebenito, S. and Walker, S. and Tomlinson, M. and Hughes, C. and Ward, C. L. and Osafo, J. and Sikander, S. and Fearon, P. and Dunne, M. P. and Madrid, B. and Baban, A. and Van Thang, V. and Fernando, A. D. and Murray, A. L.	10.1016/j.acap.2020.03.011
Excluded	Not maternal			Making Removals Part of Informed Choice: A Mixed-Method Study of Client Experiences With Removal of Long-Acting Reversible Contraceptives in Senegal	2022	Global Health-Science and Practice	Brunie, Aurelie and Aw, Fatou Ndiate Rachel Sarr and Ndiaye, Salif and Dioh, Etienne and Lebetkin, Elena and Lydon, Megan M. and Knippler, Elizabeth and Brittingham, Sarah and Dabo, Mareme and Ndiaye, Mareme Mady Dia	10.9745/ghsp-d-22-00123
Excluded	Not maternal			Getting to 70%: barriers to modern contraceptive use for women in Rwanda	2013	Int J Gynaecol Obstet	Brunie, A. and Tolley, E. E. and Ngabo, F. and Wesson, J. and Chen, M.	10.1016/j.ijgo.2013.07.005
Excluded	Not maternal			Digital Health Innovations, Tools, and Resources to Support Helping Babies Survive Programs	2020	Pediatrics	Bucher, S. L. and Cardellichio, P. and Muinga, N. and Patterson, J. K. and Thukral, A. and Deorari, A. K. and Data, S. and Umoren, R. and Purkayastha, S.	10.1542/peds.2020-016915I
Excluded	Not maternal			Nurses as stakeholders and participants in the development of a data management system for hematology/oncology: Lessons from a tertiary care institution in Ethiopia	2012	Pediatric Blood and Cancer	Buckle, G. C. and Degefu, A. and Desalegn, A. and Gebremedhin, A. and Shimelis, D. and Challinor, J.	https://dx.doi.org/10.1002/pbc.24295
Excluded	Not mHealth			Preoperative sonographic prediction of intra-abdominal adhesions using sliding sign at repeat caesarean section at the University of Maiduguri Teaching Hospital, Nigeria: A prospective observational study	2022	BMJ Open	Bukar, M. and Mana, A. U. and Ikunaiye, N.	https://dx.doi.org/10.1136/bmjopen-2020-046334
Excluded	Not maternal			Saudi consensus recommendations on the management of multiple sclerosis: MS management in children and adolescents	2022	Mult Scler Relat Disord	Bunyan, R. F. and AlAbdulSalam, A. M. and Albarakati, R. G. and Al Harbi, A. A. and Alissa, D. A. and Al-Jedai, A. H. and AlKhawajah, N. M. and Al Malik, Y. M. and Almejally, M. A. and Al-Mudaiheem, H. Y. and AlNajashi, H. A. and AlShehri, A. A. and Althubaiti, I. A. and AlYafeai, R. H. and Babakkor, M. A. and Cupler, E. J. and Ka, M. H. and Saeedi, J. A. and Shosha, E. and Al Jumah, M. A.	10.1016/j.msard.2022.104061
Excluded	Not maternal			Predictors of mask-wearing during the advent of the COVID-19 pandemic: Evidence from South Africa	2022	Transl Behav Med	Burger, R. and Christian, C. and English, R. and Maughan-Brown, B. and Rossouw, L.	10.1093/tbm/ibab132
Excluded	Not maternal			Mapping 123 million neonatal, infant and child deaths between 2000 and 2017	2019	Nature	Burstein, R. and Henry, N. J. and Collison, M. L. and Marczak, L. B. and Sligar, A. and Watson, S. and Marquez, N. and Abbasalizad-Farhangi, M. and Abbasi, M. and Abd-Allah, F. and Abdoli, A. and Abdollahi, M. and Abdollahpour, I. and Abdulkader, R. S. and Abrigo, M. R. M. and Acharya, D. and Adebayo, O. M. and Adekanmbi, V. and Adham, D. and Afshari, M. and Aghaali, M. and Ahmadi, K. and Ahmadi,…
Excluded	Not mHealth			Viability of an urban maternity waiting home in Kumasi, Ghana: A qualitative needs assessment	2022	Midwifery	Buser, J. M. and Bakari, A. and Moyer, C. A.	10.1016/j.midw.2022.103349
Included		Excluded	Not reporting on tool in use	Commentary: Primary health care in Tanzania - Leading the way through innovation	2019	EClinicalMedicine	Bustreo, F. and Mshinda, H. and Hinton, R. and Hausmann-Muela, S. and Tanner, M.	https://dx.doi.org/10.1016/j.eclinm.2019.07.010
Excluded	Not maternal			Learning from returnee Ethiopian migrant domestic workers: a qualitative assessment to reduce the risk of human trafficking	2017	Globalization and Health	Busza, Joanna and Teferra, Sehin and Omer, Serawit and Zimmerman, Cathy	10.1186/s12992-017-0293-x
Excluded	Not maternal			Jaboya vs. jakambi: Status, negotiation, and HIV risks among female migrants in the "sex for fish" economy in Nyanza Province, Kenya	2013	AIDS Educ Prev	Camlin, C. S. and Kwena, Z. A. and Dworkin, S. L.	10.1521/aeap.2013.25.3.216
Excluded	Not maternal			Mosaic human preimplantation embryos and their developmental potential in a prospective, non-selection clinical trial	2021	Am J Hum Genet	Capalbo, A. and Poli, M. and Rienzi, L. and Girardi, L. and Patassini, C. and Fabiani, M. and Cimadomo, D. and Benini, F. and Farcomeni, A. and Cuzzi, J. and Rubio, C. and Albani, E. and Sacchi, L. and Vaiarelli, A. and Figliuzzi, M. and Findikli, N. and Coban, O. and Boynukalin, F. K. and Vogel, I. and Hoffmann, E. and Livi, C. and Levi-Setti, P. E. and Ubaldi, F. M. and Sim√≥n, C.	10.1016/j.ajhg.2021.11.002
Excluded	Not maternal			Activating Mutations of RRAS2 Are a Rare Cause of Noonan Syndrome	2019	Am J Hum Genet	Capri, Y. and Flex, E. and Krumbach, O. H. F. and Carpentieri, G. and Cecchetti, S. and Li√üewski, C. and Rezaei Adariani, S. and Schanze, D. and Brinkmann, J. and Piard, J. and Pantaleoni, F. and Lepri, F. R. and Goh, E. S. and Chong, K. and Stieglitz, E. and Meyer, J. and Kuechler, A. and Bramswig, N. C. and Sacharow, S. and Strullu, M. and Vial, Y. and Vignal, C. and Kensah, G. and Cuturilo, G…	10.1016/j.ajhg.2019.04.013
Excluded	Not SSA			Perceptions and attitudes towards vaccination during pregnancy in a peri urban area of Lima, Peru	2021	Vaccine	Carcelen, A. C. and Vilajeliu, A. and Malik, F. and Gilman, R. H. and Omer, S.	10.1016/j.vaccine.2020.10.031
Excluded	Not maternal			The relationship between client dissatisfaction and contraceptive discontinuation among urban family planning clients in three sub-Saharan African countries	2022	PLoS ONE	Cardona, C. and Olaolorun, F. M. and Omulabi, E. and Gichangi, P. and Thiogo, M. and Tsui, A. and Anglewicz, P.	http://dx.doi.org/10.1371/journal.pone.0271911
Excluded	Not mHealth			Adnexal masses during pregnancy: diagnosis, treatment, and prognosis	2022	Am J Obstet Gynecol	Cathcart, A. M. and Nezhat, F. R. and Emerson, J. and Pejovic, T. and Nezhat, C. H. and Nezhat, C. R.	10.1016/j.ajog.2022.11.1291
Excluded	Not maternal			Decision making and situational awareness in neonatal resuscitation in low resource settings	2019	Resuscitation	Cavicchiolo, M. E. and Cavallin, F. and Staffler, A. and Pizzol, D. and Matediana, E. and Wingi, O. M. and Da Dalt, L. and Putoto, G. and Trevisanuto, D.	10.1016/j.resuscitation.2018.10.034
Excluded	Not maternal			Proceedings of the 8th Annual Conference on the Science of Dissemination and Implementation : Washington, DC, USA. 14-15 December 2015	2016	Implement Sci	Chambers, D. and Simpson, L. and Hill-Briggs, F. and Neta, G. and Vinson, C. and Chambers, D. and Beidas, R. and Marcus, S. and Aarons, G. and Hoagwood, K. and Schoenwald, S. and Evans, A. and Hurford, M. and Rubin, R. and Hadley, T. and Barg, F. and Walsh, L. and Adams, D. and Mandell, D. and Martin, L. and Mignogna, J. and Mott, J. and Hundt, N. and Kauth, M. and Kunik, M. and Naik, A. and Cull…	10.1186/s13012-016-0452-0
Excluded	Not maternal			FERTILITY PRESERVATION IN BREAST CANCER PATIENTS: A LONGITUDINAL STUDY OF RETRIEVAL AND OOCYTE/EMBRYO UTILIZATION	2020	Fertility and Sterility	Chang, S. and Finch, S. and Lee, J. A. and Copperman, A. B. and Weltz, C.
Excluded	Not maternal			Alternatives to commonly used pelvic reconstruction procedures in gynecologic oncology	2014	Gynecol Oncol	Chao, A. H. and McCann, G. A. and Fowler, J. M.	10.1016/j.ygyno.2014.04.059
Excluded	Not decision making			The impact of COVID-19 on pregnant and recently pregnant women in Malawi: A national facility-based cohort	2022	medRxiv	Chapuma, C. and Mndala, L. and Gadama, L. and Kachale, F. and Likaka, A. and Bilesi, R. and Mbewe, M. and Maseko, B. and Ndamala, C. and Makuluni, R. and Kuyeri, A. and Munthali, L. and Phiri, D. A. and Masesa, C. and Henrion, M. Y. R. and Kumwenda, M. and Lissauer, D.	https://dx.doi.org/10.1101/2022.03.15.22272348
Excluded	Not SSA			Using real-world evidence for pharmacovigilance and drug safety-related decision making by a resource-limited health authority: 10 years of experience in Taiwan	2020	Pharmacoepidemiology and Drug Safety	Chen, W. W. and Lin, C. W. and Huang, W. I. and Chao, P. H. and Gau, C. S. and Hsiao, F. Y.	https://dx.doi.org/10.1002/pds.5084
Excluded	Not maternal			ICTs and Survival Tactics for the Day-Labour Workers: Implications for Design	2013	IST-Africa Conference and Exhibition	Chepken, Christopher and Blake, Edwin and Marsden, Gary and Ieee
Excluded	Not SSA			Fertility and prognosis of borderline ovarian tumor after conservative management: Results of the multicentric OPTIBOT study by the GINECO & TMRG group	2020	Gynecol Oncol	Chevrot, A. and Pouget, N. and Bats, A. S. and Huchon, C. and Guyon, F. and Chopin, N. and Rousset-Jablonski, C. and Beurrier, F. and Lambaudie, E. and Provansal, M. and Sabatier, R. and Heinemann, M. and Ngo, C. and Bonsang-Kitzis, H. and Lecuru, F. and Bailly, E. and Ferron, G. and Cornou, C. and Lardin, E. and Leblanc, E. and Philip, C. A. and Ray-Coquard, I. and Hequet, D.	10.1016/j.ygyno.2019.12.046
Excluded	Not mHealth			Medical Simulation as a Vital Adjunct to Identifying Clinical Life-Threatening Gaps in Austere Environments	2018	J Natl Med Assoc	Chima, A. M. and Koka, R. and Lee, B. and Tran, T. and Ogbuagu, O. U. and Nelson-Williams, H. and Rosen, M. and Koroma, M. and Sampson, J. B.	10.1016/j.jnma.2017.12.003
Excluded	Not maternal			The ASTRO clinical practice guidelines in cervical cancer: Optimizing radiation therapy for improved outcomes	2020	Gynecol Oncol	Chino, J. and Annunziata, C. M. and Beriwal, S. and Bradfield, L. and Erickson, B. A. and Fields, E. C. and Fitch, J. and Harkenrider, M. M. and Holschneider, C. H. and Kamrava, M. and Leung, E. and Lin, L. L. and Mayadev, J. S. and Morcos, M. and Nwachukwu, C. and Petereit, D. and Viswanathan, A. N.	10.1016/j.ygyno.2020.09.015
Excluded	Not mHealth			Cue acquisition: A feature of Malawian midwives decision making process to support normality during the first stage of labour	2018	Midwifery	Chodzaza, E. and Haycock-Stuart, E. and Holloway, A. and Mander, R.	10.1016/j.midw.2017.11.009
Excluded	Not mHealth			Acceptability and feasibility of a screening protocol for antenatal depression (SPADe) in Blantyre District, Malawi	2022	BMC Psychiatry	Chorwe-Sungani, G. and Mwagomba, M. and Chirwa, E. and Jere, D. and Chipps, J.	10.1186/s12888-022-04195-5
Excluded	Not maternal			The impact of an educational forum intervention on East African mothers' HPV vaccine-related knowledge, attitudes, and intentions to vaccinate their adolescent children	2021	Vaccine	Chu, H. and Ko, L. K. and Ibrahim, A. and Bille Mohamed, F. and Lin, J. and Shankar, M. and Amsalu, F. and Ali, A. A. and Richardson, B. A. and Taylor, V. M. and Winer, R. L.	10.1016/j.vaccine.2021.05.029
Excluded	Not maternal			Surgical Apgar Score and prediction of morbidity in women undergoing hysterectomy for malignancy	2015	Gynecol Oncol	Clark, R. M. and Lee, M. S. and Alejandro Rauh-Hain, J. and Hall, T. and Boruta, D. M. and del Carmen, M. G. and Goodman, A. and Schorge, J. O. and Growdon, W. B.	10.1016/j.ygyno.2014.11.016
Excluded	Not maternal			Effects of globalization on occupational health in Africa	2013	Tropical Medicine and International Health	Clarke, E.	https://dx.doi.org/10.1111/tmi.12161
Excluded	Not SSA			A Qualitative Study Exploring Contraceptive Practices and Barriers to Long-Acting Reversible Contraceptive Use in a Sample of Adolescents Living in the Southern United States	2018	J Pediatr Adolesc Gynecol	Coates, C. and Gordon, C. M. and Simpson, T.	10.1016/j.jpag.2018.07.006
Excluded	Not mHealth			Vaccinating Mothers to Protect Their Babies Against Influenza	2020	Journal of Infectious Diseases	Cohen, Cheryl and Nunes, Marta C.	10.1093/infdis/jiz387
Excluded	Not mHealth			Do active patients seek higher quality prenatal care?: A panel data analysis from Nairobi, Kenya	2016	Prev Med	Cohen, J. and Golub, G. and Kruk, M. E. and McConnell, M.	10.1016/j.ypmed.2016.09.014
Excluded	Not decision making			Assessment of completion of early medical abortion using a text questionnaire on mobile phones compared to a self-administered paper questionnaire among women attending four clinics, Cape Town, South Africa	2015	Reproductive Health Matters	Constant, D. and de Tolly, K. and Harries, J. and Myer, L.	https://dx.doi.org/10.1016/S0968-8080%2814%2943791-1
Excluded	Not maternal			Assessing the economic benefits of vaccines based on the health investment life course framework: a review of a broader approach to evaluate malaria vaccination	2015	Vaccine	Constenla, D.	10.1016/j.vaccine.2015.01.059
Excluded	Not maternal			Frailty: an outcome predictor for elderly gynecologic oncology patients	2012	Gynecol Oncol	Courtney-Brooks, M. and Tellawi, A. R. and Scalici, J. and Duska, L. R. and Jazaeri, A. A. and Modesitt, S. C. and Cantrell, L. A.	10.1016/j.ygyno.2012.04.019
Excluded	Not maternal			Admissions to a Low-Resource Neonatal Unit in Malawi Using a Mobile App: Digital Perinatal Outcome Audit	2020	JMIR mHealth and uHealth	Crehan, C. and Kesler, E. and Chikomoni, I. A. and Sun, K. and Dube, Q. and Lakhanpaul, M. and Heys, M.	https://dx.doi.org/10.2196/16485
Excluded	Not maternal			Epilepsy care during the COVID-19 pandemic	2021	Epilepsia	Cross, J. H. and Kwon, C. S. and Asadi-Pooya, A. A. and Balagura, G. and G√≥mez-Iglesias, P. and Guekht, A. and Hall, J. and Ikeda, A. and Kishk, N. A. and Murphy, P. and Kissani, N. and Naji, Y. and Perucca, E. and P√©rez-Poveda, J. C. and Sanya, E. O. and Trinka, E. and Zhou, D. and Wiebe, S. and Jette, N.	10.1111/epi.17045
Included		Included		mHealth4Afrika Beta v1 Validation in Rural and Deep Rural Clinics in Ethiopia, Kenya, Malawi and South Africa	2018	8th Annual IEEE Global Humanitarian Technology Conference (GHTC)	Cunningham, Miriam and Cunningham, Paul M. and van Greunen, Darelle and Kanjo, Chipo and Kweyu, Emmanuel and Tilahun, Binyam and Ieee and Ieee; Ieee, Soc Social Implicat Technol E. M. B. Ieee Power and Energy, Soc and Ieee Usa; Mtt S; Ieee, Comp Elect Soc Global Good Ieee Humanitarian and Activities Comm; Asme; Ieee, Santa Clara Valley Sect and Ieee, Reg
Excluded	Not maternal			Case series: Outcome and cost analysis of rituximab versus non-targeted immunosuppression as first line inhibitor eradication in acquired hemophilia a	2019	Blood	Cusano, E. and Lee, A. and Hews-Girard, J.	https://dx.doi.org/10.1182/blood-2019-129665
Excluded	Not SSA			Ovarian cancer incidence and death in average-risk women undergoing bilateral salpingo-oophorectomy at benign hysterectomy	2022	Am J Obstet Gynecol	Cusimano, M. C. and Ferguson, S. E. and Moineddin, R. and Chiu, M. and Aktar, S. and Liu, N. and Baxter, N. N.	10.1016/j.ajog.2021.09.020
Excluded	Not maternal			Attitude of medical students to future practice characteristics	1992	Ethiop Med J	Dagnew, M. B. and Seboxa, T. and Goldhagen, J.
Excluded	Not maternal			Reversible Long Term Contraceptives Utilization among Married Women of Reproductive Age Group in Areka Town, Southern Ethiopia	2020	Ethiop J Health Sci	Dake, S. K. and Abiso, T. L.	10.4314/ejhs.v30i6.9
Excluded	Not maternal			Association of infant Rib and Alp1 surface protein N-terminal domain immunoglobulin G and invasive Group B Streptococcal disease in young infants	2023	Vaccine	Dangor, Z. and Kwatra, G. and Pawlowski, A. and Fisher, P. B. and Izu, A. and Lala, S. G. and Johansson-Lindbom, B. and Madhi, S. A.	10.1016/j.vaccine.2023.01.071
Excluded	Not mHealth			Who has been caring for the baby?	2014	Lancet	Darmstadt, G. L. and Kinney, M. V. and Chopra, M. and Cousens, S. and Kak, L. and Paul, V. K. and Martines, J. and Bhutta, Z. A. and Lawn, J. E.	10.1016/s0140-6736(14)60458-x
Excluded	Not maternal			"Cervical cancer screening: awareness is not enough". Understanding barriers to screening among women in West Cameroon-a qualitative study using focus groups	2021	Reprod Health	Datchoua Moukam, A. M. and Embolo Owono, M. S. and Kenfack, B. and Vassilakos, P. and Petignat, P. and Sormani, J. and Schmidt, N. C.	10.1186/s12978-021-01186-9
Excluded	Not mHealth			Modelling Prenatal Care Pathways at a Central Hospital in Zimbabwe	2021	Health Services Insights	David, Rodreck and Evans, Ruth and Fraser, Hamish S. F.	10.1177/11786329211062742
Excluded	Not maternal			Developing a seasonal influenza vaccine recommendation in Kenya: Process and challenges faced by the National Immunization Technical Advisory Group (NITAG)	2019	Vaccine	Dawa, J. and Chaves, S. S. and Ba Nguz, A. and Kalani, R. and Anyango, E. and Mutie, D. and Muthoka, P. and Tabu, C. and Maritim, M. and Amukoye, E. and Were, F.	10.1016/j.vaccine.2018.11.062
Excluded	Not maternal			Adolescent participation in HIV research: consortium experience in low and middle-income countries and scoping review	2020	Lancet HIV	Day, S. and Kapogiannis, B. G. and Shah, S. K. and Wilson, E. C. and Ruel, T. D. and Conserve, D. F. and Strode, A. and Donenberg, G. R. and Kohler, P. and Slack, C. and Ezechi, O. and Tucker, J. D.	10.1016/s2352-3018(20)30269-1
Excluded	Not mHealth			Deep learning based fetal distress detection from time frequency representation of cardiotocogram signal using Morse wavelet: research study	2022	BMC Med Inform Decis Mak	Daydulo, Y. D. and Thamineni, B. L. and Dasari, H. K. and Aboye, G. T.	10.1186/s12911-022-02068-1
Excluded	Not mHealth			Counsellors' perspectives on antenatal HIV testing and infant feeding dilemmas facing women with HIV in northern Tanzania	2002	Reprod Health Matters	de Paoli, M. M. and Manongi, R. and Klepp, K. I.	10.1016/s0968-8080(02)00088-5
Excluded	Not mHealth			Factors influencing acceptability of voluntary counselling and HIV-testing among pregnant women in Northern Tanzania	2004	AIDS Care	de Paoli, M. M. and Manongi, R. and Klepp, K. I.	10.1080/09540120410001683358
Excluded	Not mHealth			Time to early initiation of postnatal care service utilization and its predictors among women who gave births in the last 2 years in Ethiopia: a shared frailty model	2021	Arch Public Health	Debie, A. and Tesema, G. A.	10.1186/s13690-021-00575-7
Excluded	Not mHealth			The Effect of Early Marriage Timing on Women's and Children's Health in Sub-Saharan Africa and Southwest Asia	2017	Ann Glob Health	Delprato, M. and Akyeampong, K.	10.1016/j.aogh.2017.10.005
Excluded	Not maternal			Recommendations for cervical cancer prevention in sub-saharan Africa	2013	Vaccine	Denny, L. A. and Sankaranarayanan, R. and De Vuyst, H. and Kim, J. J. and Adefuye, P. O. and Alemany, L. and Adewole, I. F. and Awolude, O. A. and Parham, G. and de Sanjos√©, S. and Bosch, F. X.	10.1016/j.vaccine.2012.11.077
Excluded	Not maternal			Is contraceptive self-injection cost-effective compared to contraceptive injections from facility-based health workers? Evidence from Uganda	2018	Contraception	Di Giorgio, L. and Mvundura, M. and Tumusiime, J. and Morozoff, C. and Cover, J. and Drake, J. K.	10.1016/j.contraception.2018.07.137
Excluded	Not maternal			Tracking the impacts of climate change on human health via indicators: lessons from the Lancet Countdown	2022	BMC Public Health	Di Napoli, C. and McGushin, A. and Romanello, M. and Ayeb-Karlsson, S. and Cai, W. and Chambers, J. and Dasgupta, S. and Escobar, L. E. and Kelman, I. and Kjellstrom, T. and Kniveton, D. and Liu, Y. and Liu, Z. and Lowe, R. and Martinez-Urtaza, J. and McMichael, C. and Moradi-Lakeh, M. and Murray, K. A. and Rabbaniha, M. and Semenza, J. C. and Shi, L. and Tabatabaei, M. and Trinanes, J. A. and Vu…	10.1186/s12889-022-13055-6
Excluded	Not maternal			Cardiovascular Complications of Down Syndrome: Scoping Review and Expert Consensus	2023	Circulation	Dimopoulos, K. and Constantine, A. and Clift, P. and Condliffe, R. and Moledina, S. and Jansen, K. and Inuzuka, R. and Veldtman, G. R. and Cua, C. L. and Tay, E. L. W. and Opotowsky, A. R. and Giannakoulas, G. and Alonso-Gonzalez, R. and Cordina, R. and Capone, G. and Namuyonga, J. and Scott, C. H. and D'Alto, M. and Gamero, F. J. and Chicoine, B. and Gu, H. and Limsuwan, A. and Majekodunmi, T. a…	10.1161/circulationaha.122.059706
Excluded	Not SSA			Reproductive decision making and partnering in BRCA1/2 mutation carriers	2020	Gynecologic Oncology	DiSilvestro, J. B. and Haddad, J. and Robison, K. M. and Beffa, L. B. and Laprise, J. and Wilbur, J. S. and Raker, C. and Hofstatter, E. and Dalela, D. and Brown, A. K. and Bradford, L. and Toland, M. and Stuckey, A. R.	https://dx.doi.org/10.1016/j.ygyno.2020.05.449
Excluded	Not maternal			'Lost to follow up': rethinking delayed and interrupted HIV treatment among married Swazi women	2017	Health Policy Plan	Dlamini-Simelane, T. T. and Moyer, E.	10.1093/heapol/czw117
Excluded	Not mHealth			Unifying the diagnosis of gestational diabetes mellitus: Introducing the NPRP criteria	2022	Prim Care Diabetes	Doi, S. A. R. and Bashir, M. and Sheehan, M. T. and Onitilo, A. A. and Chivese, T. and Ibrahim, I. M. and Beer, S. F. and Furuya-Kanamori, L. and Abou-Samra, A. B. and McIntyre, H. D.	10.1016/j.pcd.2021.08.006
Excluded	Not mHealth			What determines uptake of pertussis vaccine in pregnancy? A cross sectional survey in an ethnically diverse population of pregnant women in London	2015	Vaccine	Donaldson, B. and Jain, P. and Holder, B. S. and Lindsey, B. and Regan, L. and Kampmann, B.	10.1016/j.vaccine.2015.08.093
Excluded	Not maternal			Determinants of farmer participation in direct marketing channels: A case study for cassava in the Oyo State of Nigeria	2018	Spanish Journal of Agricultural Research	Donkor, Emmanuel and Onakuse, Stephen and Bogue, Joe and De Los Rios-Carmenado, Ignacio	10.5424/sjar/2018162-12076
Excluded	Not mHealth			[Vaccination in the early post-partum: Guidelines]	2015	J Gynecol Obstet Biol Reprod (Paris)	Doret, M. and Marcellin, L.	10.1016/j.jgyn.2015.09.022
Excluded	Not SSA			Utilisation of Electronic Health Records for Public Health in Asia: A Review of Success Factors and Potential Challenges	2019	BioMed Research International	Dornan, L. and Pinyopornpanish, K. and Jiraporncharoen, W. and Hashmi, A. and Dejkriengkraikul, N. and Angkurawaranon, C.	https://dx.doi.org/10.1155/2019/7341841
Excluded	Not maternal			Investigating the decision-making needs of HIV-positive women in Africa using the Ottawa Decision-Support Framework: knowledge gaps and opportunities for intervention	2006	Patient Education & Counseling	Doull, M. and O'Connor, A. and Jacobsen, M. J. and Robinson, V. and Cook, L. and Nyamai-Kisia, C. and Tugwell, P.	10.1016/j.pec.2006.06.020
Excluded	Not maternal			Clinical implications of the interaction between HPV and HIV infections	2018	Best Pract Res Clin Obstet Gynaecol	Dreyer, G.	10.1016/j.bpobgyn.2017.08.011
Excluded	Not maternal			Understanding and valuing the broader health system benefits of Uganda's national Human Resources for Health Information System investment	2015	Human resources for health	Driessen, J. and Settle, D. and Potenziani, D. and Tulenko, K. and Kabocho, T. and Wadembere, I.	https://dx.doi.org/10.1186/s12960-015-0036-0
Excluded	Not mHealth			SFE-AFCE-SFMN 2022 Consensus on the management of thyroid nodules : Thyroid nodules and pregnancy	2022	Ann Endocrinol (Paris)	Drui, D. and Briet, C. and Guerin, C. and Lugat, A. and Borson-Chazot, F. and Grunenwald, S.	10.1016/j.ando.2022.10.005
Excluded	Not mHealth			International gestational age-specific centiles for¬†umbilical¬†artery Doppler indices: a longitudinal¬†prospective¬†cohort study of the INTERGROWTH-21(st) Project	2020	Am J Obstet Gynecol	Drukker, L. and Staines-Urias, E. and Villar, J. and Barros, F. C. and Carvalho, M. and Munim, S. and McGready, R. and Nosten, F. and Berkley, J. A. and Norris, S. A. and Uauy, R. and Kennedy, S. H. and Papageorghiou, A. T.	10.1016/j.ajog.2020.01.012
Excluded	Not decision making			Situating mobile health: A qualitative study of mHealth expectations in the rural health district of Nouna, Burkina Faso	2017	Health Research Policy and Systems	Duclos, V. and Ye, M. and Moubassira, K. and Sanou, H. and Sawadogo, N. H. and Bibeau, G. and Sie, A.	https://dx.doi.org/10.1186/s12961-017-0211-y
Excluded	Not mHealth			Racial/Ethnic Disparities in Maternal Vaccine Knowledge, Attitudes, and Intentions	2021	Public Health Rep	Dudley, M. Z. and Limaye, R. J. and Salmon, D. A. and Omer, S. B. and O'Leary, S. T. and Ellingson, M. K. and Spina, C. I. and Brewer, S. E. and Bednarczyk, R. A. and Malik, F. and Frew, P. M. and Chamberlain, A. T.	10.1177/0033354920974660
Included		Excluded	Tool not used by healthcare workers	Decision-analysis tool application for smartphones	2022		Dumont, Alexandre and De Loenzien, Myriam and Mac Quo Nhu, Hung and Dugas, Marylene and Kabore, Charles and Lumbiganon, Pisake and Torloni, Maria Regina and Gialdini, Celina and Carroli, Guillermo and Hanson, Claudia and Betran, Ana Pilar	https://doi.org/10.1371/journal.pgph.0001264.g001
Excluded	Not reporting on tool in use			Community health workers' experiences of mobile device-enabled clinical decision support systems for maternal, newborn and child health in developing countries: a qualitative systematic review protocol	2016	JBI Database System Rev Implement Rep	Dzabeng, F. and Enuameh, Y. and Adjei, G. and Manu, G. and Asante, K. P. and Owusu-Agyei, S.	10.11124/jbisrir-2016-003076
Excluded	Not mHealth			Breastfeeding Outcomes and Associated Risks in HIV-Infected and HIV-Exposed Infants: A Systematic Review	2022	Breastfeed Med	Eccles, R. and du Toit, M. and de Jongh, G. and Kr√ºger, E.	10.1089/bfm.2021.0107
Excluded	Not maternal			A cost-effectiveness analysis of South Africa's seasonal influenza vaccination programme	2021	Vaccine	Edoka, I. and Kohli-Lynch, C. and Fraser, H. and Hofman, K. and Tempia, S. and McMorrow, M. and Ramkrishna, W. and Lambach, P. and Hutubessy, R. and Cohen, C.	10.1016/j.vaccine.2020.11.028
Excluded	Not mHealth			Making a joint decision: Cannabis as a potential substitute for opioids in obstetrics and gynecology	2022	Best Pract Res Clin Obstet Gynaecol	Eichorn, N. L. and Shult, H. T. and Kracht, K. D. and Berlau, D. J.	10.1016/j.bpobgyn.2022.07.002
Excluded	Not mHealth			Innovative Approaches for Pharmacology Studies in Pregnant and Lactating Women: A Viewpoint and Lessons from HIV	2020	Clin Pharmacokinet	Eke, A. C. and Olagunju, A. and Best, B. M. and Mirochnick, M. and Momper, J. D. and Abrams, E. and Penazzato, M. and Cressey, T. R. and Colbers, A.	10.1007/s40262-020-00915-w
Excluded	Not maternal			Perception of undergraduate pediatric surgery clerkship in a developing country	2014	J Surg Educ	Ekenze, S. O. and Obi, U. M.	10.1016/j.jsurg.2013.11.010
Excluded	Not maternal			Pre-Clinical Evaluation of Tenofovir and Tenofovir Alafenamide for HIV-1 Pre-Exposure Prophylaxis in Foreskin Tissue	2022	Pharmaceutics	Else, L. and Penchala, S. D. and Pillay, A. D. and Seiphetlo, T. B. and Lebina, L. and Callebaut, C. and Minhas, S. and Morley, R. and Rashid, T. and Martinson, N. and Fox, J. and Khoo, S. and Herrera, C.	10.3390/pharmaceutics14061285
Excluded	Not mHealth			Clinical characteristics of gravid patients with specific and non-specific solid phase antibodies	2012	Transfusion	Erickson-Ridout, K. K. and George, M. R. and Davis, J. W. and Olson, J.	https://dx.doi.org/10.1111/j.1537-2995.2012.03833-1.x
Excluded	Not maternal			Post-Conization FIGO stage IA1 squamous cell cervical carcinoma; is hysterectomy necessary?	2021	Eur J Obstet Gynecol Reprod Biol	Escamilla Galindo, E. P. and Medina Ramos, N. F. and Santana Mateo, Y. L. and Armas Roca, M. and Molero Sala, L. and Le√≥n Arencibia, L. and Arencibia S√°nchez, O. and Mart√≠n Mart√≠nez, A. I.	10.1016/j.ejogrb.2021.08.002
Excluded	Not maternal			Life Cycle Thinking for the environmental and financial assessment of rice management systems in the Senegal River Valley	2022	J Environ Manage	Escobar, N. and Bautista, I. and Pe√±a, N. and Fenollosa, M. L. and Osca, J. M. and Sanju√°n, N.	10.1016/j.jenvman.2022.114722
Excluded	Not mHealth			Measuring self-efficacy, executive function, and temporal discounting in Kenya	2018	Behav Res Ther	Esopo, K. and Mellow, D. and Thomas, C. and Uckat, H. and Abraham, J. and Jain, P. and Jang, C. and Otis, N. and Riis-Vestergaard, M. and Starcev, A. and Orkin, K. and Haushofer, J.	10.1016/j.brat.2017.10.002
Excluded	Not maternal			Trust in vaccines and medicines in Uganda	2019	Vaccine	Evans, D. R. and Yemeke, T. T. and Kiracho, E. E. and Mutebi, A. and Apolot, R. R. and Ssebagereka, A. and Ozawa, S.	10.1016/j.vaccine.2019.07.022
Excluded	Not maternal			Diagnostic Performance of a Sonographic Volume and Solid Vascular Tissue Score (VSVTS) for Preoperative Risk Assessment of Pediatric and Adolescent Adnexal Masses	2021	J Pediatr Adolesc Gynecol	Farr√†s Roca, L. and Alshehri, E. D. and Goldberg, H. R. and Amirabadi, A. and Kives, S. and Allen, L. and Navarro, O. M. and Lam, C. Z.	10.1016/j.jpag.2020.11.017
Excluded	Not maternal			Challenges and coping strategies faced by female scientists-A multicentric cross sectional study	2020	PLoS One	Fathima, F. N. and Awor, P. and Yen, Y. C. and Gnanaselvam, N. A. and Zakham, F.	10.1371/journal.pone.0238635
Excluded	Not decision making			AccessMRS: Integrating OpenMRS with Smart Forms on Android	2013	14th World Congress on Medical and Health Informatics (MEDINFO)	Fazen, Louis E. and Chemwolo, Benjamin T. and Songok, Julia J. and Ruhl, Laura J. and Kipkoech, Carolyne and Green, James M. and Ikemeri, Justus E. and Christoffersen-Deb, Astrid	10.3233/978-1-61499-289-9-866
Excluded	Not maternal			Assessing the Vulnerability and Risks of Adolescent Girls and Young Women in East and Southern Africa: A Preliminary Review of the Tools in Use	2021	Trop Med Infect Dis	Ferguson, J. and Mathur, S. and Armstrong, A.	10.3390/tropicalmed6030133
Excluded	Not mHealth			Cost-effectiveness of two versus three or more doses of intermittent preventive treatment for malaria during pregnancy in sub-Saharan Africa: a modelling study of meta-analysis and cost data	2015	Lancet Glob Health	Fernandes, S. and Sicuri, E. and Kayentao, K. and van Eijk, A. M. and Hill, J. and Webster, J. and Were, V. and Akazili, J. and Madanitsa, M. and ter Kuile, F. O. and Hanson, K.	10.1016/s2214-109x(14)70385-7
Excluded	Not mHealth			Cost-effectiveness of intermittent preventive treatment with dihydroartemisinin-piperaquine for malaria during pregnancy: an analysis using efficacy results from Uganda and Kenya, and pooled data	2020	Lancet Glob Health	Fernandes, S. and Were, V. and Gutman, J. and Dorsey, G. and Kakuru, A. and Desai, M. and Kariuki, S. and Kamya, M. R. and Ter Kuile, F. O. and Hanson, K.	10.1016/s2214-109x(20)30369-7
Excluded	Not maternal			Evidence, illness, and causation: an epidemiological perspective on the Russo-Williamson Thesis	2015	Stud Hist Philos Biol Biomed Sci	Fiorentino, A. R. and Dammann, O.	10.1016/j.shpsc.2015.09.010
Excluded	Not maternal			Food purchasing decisions of Malawian mothers with young children in households experiencing the nutrition transition	2021	Appetite	Flax, V. L. and Thakwalakwa, C. and Schnefke, C. H. and Phuka, J. C. and Jaacks, L. M.	10.1016/j.appet.2020.104855
Excluded	Not maternal			Decision support for AIDS control programmes in eastern Africa	2003	Or Spectrum	Flessa, S.	10.1007/s00291-003-0123-9
Excluded	Not mHealth			Maternal Decision-Making and Uptake of Health Services for the Prevention of Mother-to-Child HIV Transmission: A Secondary Analysis	2019	Matern Child Health J	Ford, C. E. and Coetzee, D. and Winston, J. and Chibwesha, C. J. and Ekouevi, D. K. and Welty, T. K. and Tih, P. M. and Maman, S. and Stringer, E. M. and Stringer, J. S. A. and Chi, B. H.	10.1007/s10995-018-2588-9
Excluded	Not maternal			The future role of CD4 cell count for monitoring antiretroviral therapy	2015	Lancet Infect Dis	Ford, N. and Meintjes, G. and Pozniak, A. and Bygrave, H. and Hill, A. and Peter, T. and Davies, M. A. and Grinsztejn, B. and Calmy, A. and Kumarasamy, N. and Phanuphak, P. and deBeaudrap, P. and Vitoria, M. and Doherty, M. and Stevens, W. and Siberry, G. K.	10.1016/s1473-3099(14)70896-5
Excluded	Not maternal			Forecasting life expectancy, years of life lost, and all-cause and cause-specific mortality for 250 causes of death: reference and alternative scenarios for 2016-40 for 195 countries and territories	2018	Lancet	Foreman, K. J. and Marquez, N. and Dolgert, A. and Fukutaki, K. and Fullman, N. and McGaughey, M. and Pletcher, M. A. and Smith, A. E. and Tang, K. and Yuan, C. W. and Brown, J. C. and Friedman, J. and He, J. and Heuton, K. R. and Holmberg, M. and Patel, D. J. and Reidy, P. and Carter, A. and Cercy, K. and Chapin, A. and Douwes-Schultz, D. and Frank, T. and Goettsch, F. and Liu, P. Y. and Nandaku…	10.1016/s0140-6736(18)31694-5
Excluded	Not maternal			Recommendations to control pertussis prioritized relative to economies: A Global Pertussis Initiative update	2018	Vaccine	Forsyth, K. D. and Tan, T. and von K√∂nig, C. W. and Heininger, U. and Chitkara, A. J. and Plotkin, S.	10.1016/j.vaccine.2018.10.028
Excluded	Not mHealth			Conscientious objection to abortion: Zambian healthcare practitioners' beliefs and practices	2019	Soc Sci Med	Freeman, E. and Coast, E.	10.1016/j.socscimed.2018.12.018
Excluded	Not reporting on tool in use			eRegistries: Electronic registries for maternal and child health	2016	Bmc Pregnancy and Childbirth	Froen, J. Frederik and Myhre, Sonja L. and Frost, Michael J. and Chou, Doris and Mehl, Garrett and Say, Lale and Cheng, Socheat and Fjeldheim, Ingvild and Friberg, Ingrid K. and French, Steve and Jani, Jagrati V. and Kaye, Jane and Lewis, John and Lunde, Ane and Morkrid, Kjersti and Nankabirwa, Victoria and Nyanchoka, Linda and Stone, Hollie and Venkateswaran, Mahima and Wojcieszek, Aleena M. and…	10.1186/s12884-016-0801-7
Excluded	Not mHealth			The influence of Continuous Quality Improvement on healthcare quality: A mixed-methods study from Zimbabwe	2022	Soc Sci Med	Gage, A. D. and Gotsadze, T. and Seid, E. and Mutasa, R. and Friedman, J.	10.1016/j.socscimed.2022.114831
Excluded	Not maternal			Costing RTS,S introduction in Burkina Faso, Ghana, Kenya, Senegal, Tanzania, and Uganda: A generalizable approach drawing on publicly available data	2015	Vaccine	Galactionova, K. and Bertram, M. and Lauer, J. and Tediosi, F.	10.1016/j.vaccine.2015.10.079
Excluded	Not maternal			A Practical Approach to Fertility Considerations in Endometriosis Surgery	2022	Obstet Gynecol Clin North Am	Gale, J. and Singh, S. S.	10.1016/j.ogc.2022.02.007
Excluded	Not maternal			Management of nonfunctioning pituitary incidentaloma	2015	Ann Endocrinol (Paris)	Galland, F. and Vantyghem, M. C. and Cazabat, L. and Boulin, A. and Cotton, F. and Bonneville, J. F. and Jouanneau, E. and Vidal-Tr√©can, G. and Chanson, P.	10.1016/j.ando.2015.04.004
Excluded	Not mHealth			Factors associated with women's perception of and satisfaction with quality of intrapartum care practices in Swaziland	2018	Midwifery	Gamedze-Mshayisa, D. I. and Kuo, S. C. and Liu, C. Y. and Lu, Y. Y.	10.1016/j.midw.2017.10.016
Excluded	Not maternal			Father involvement and early child development in a low-resource setting	2022	Soc Sci Med	Garcia, I. L. and Fernald, L. C. H. and Aboud, F. E. and Otieno, R. and Alu, E. and Luoto, J. E.	10.1016/j.socscimed.2022.114933
Excluded	Not mHealth			Spatial analysis of choice of place of delivery in Nigeria	2014	Sex Reprod Healthc	Gayawan, E.	10.1016/j.srhc.2014.01.004
Excluded	Not SSA			[Scientific evidence on the legalization of abortion in Mexico City]	2010	Ginecol Obstet Mex	Gay√≥n-Vera, E.
Excluded	Not decision making			A Patient-Held Smartcard With a Unique Identifier and an mHealth Platform to Improve the Availability of Prenatal Test Results in Rural Nigeria: Demonstration Study	2018	J Med Internet Res	Gbadamosi, S. O. and Eze, C. and Olawepo, J. O. and Iwelunmor, J. and Sarpong, D. F. and Ogidi, A. G. and Patel, D. and Oko, J. O. and Onoka, C. and Ezeanolue, E. E.	10.2196/jmir.8716
Excluded	Not mHealth			Food taboos and their perceived reasons among pregnant women in Ethiopia: a systematic review, 2022	2023	BMC Pregnancy Childbirth	Gebregziabher, H. and Kahsay, A. and Gebrearegay, F. and Berhe, K. and Gebremariam, A. and Gebretsadik, G. G.	10.1186/s12884-023-05437-4
Excluded	Not SSA			Life on the margins: the experiences of sexual violence and exploitation among Eritrean asylum-seeking women in Israel	2018	BMC Womens Health	Gebreyesus, T. and Sultan, Z. and Ghebrezghiabher, H. M. and Tol, W. A. and Winch, P. J. and Davidovitch, N. and Surkan, P. J.	10.1186/s12905-018-0624-y
Excluded	Not mHealth			Barriers to access and utilization of emergency obstetric care at health facilities in sub-Saharan Africa-a systematic review protocol	2018	Syst Rev	Geleto, A. and Chojenta, C. and Mussa, A. and Loxton, D.	10.1186/s13643-018-0720-y
Excluded	Not maternal			Do midwifery International clinical placements influence students' practice and employment decisions?	2020	Women Birth	Geraghty, S. and Davison, C. and DeLeo, A. and Bloxsome, D.	10.1016/j.wombi.2019.03.003
Excluded	Not SSA			GESIS Panel - Extended Edition	2019		Gesis	https://doi.org/10.4232/1.13319
Excluded	Not maternal			Stochastic bio-economic modeling of mastitis in Ethiopian dairy farms	2017	Prev Vet Med	Getaneh, A. M. and Mekonnen, S. A. and Hogeveen, H.	10.1016/j.prevetmed.2017.01.014
Excluded	Not maternal			Fertility-Sparing Approach in Patients with Endometrioid Endometrial Cancer Grade 2 Stage IA (FIGO): A Qualitative Systematic Review	2022	BioMed Research International	Giampaolino, P. and Cafasso, V. and Boccia, D. and Ascione, M. and Mercorio, A. and Viciglione, F. and Palumbo, M. and Serafino, P. and Buonfantino, C. and De Angelis, M. C. and Verrazzo, P. and Grasso, G. and Gullo, G. and Bifulco, G. and Della Corte, L.	https://dx.doi.org/10.1155/2022/4070368
Excluded	Not maternal			Use and Accuracy of Intraoperative Frozen Section Analysis for Ovarian Masses in Children and Adolescents	2023	J Pediatr Adolesc Gynecol	Gil, L. A. and Lutz, C. M. and Dillon, P. A. and Downard, C. D. and Ehrlich, P. F. and Fallat, M. E. and Fraser, J. D. and Grabowski, J. E. and Helmrath, M. A. and Hertweck, S. P. and Hirschl, R. B. and Kabre, R. and Lal, D. R. and Landman, M. P. and Lawrence, A. E. and Leys, C. M. and Mak, G. Z. and Markel, T. A. and Raiji, M. T. and Rymeski, B. and Saito, J. M. and Sato, T. T. and St Peter, S. …	10.1016/j.jpag.2022.10.001
Excluded	Not mHealth			Vaccine implementation factors affecting maternal tetanus immunization in low- and middle-income countries: Results of the Maternal Immunization and Antenatal Care Situational Analysis (MIACSA) project	2020	Vaccine	Giles, M. L. and Mantel, C. and Mu√±oz, F. M. and Moran, A. and Roos, N. and Yusuf, N. and Diaz, T. and Ahun, M. and Nic Lochlainn, L. M. and Wootton, E. and Pathirana, J. and Rendell, S. and Tuncalp, O. and Perut, M. and Hombach, J. and Merten, S. and Lambach, P.	10.1016/j.vaccine.2020.05.084
Excluded	Not maternal			Improving data quality across 3 sub-Saharan African countries using the Consolidated Framework for Implementation Research (CFIR): results from the African Health Initiative	2017	Bmc Health Services Research	Gimbel, Sarah and Mwanza, Moses and Nisingizwe, Marie Paul and Michel, Cathy and Hirschhorn, Lisa and Collaborative, Ahi Phit Partnership	10.1186/s12913-017-2660-y
Excluded	Not mHealth			PERSPECTIVE ON OPPORTUNITIES FOR RESEARCH AND INTERVENTIONS PROVIDED BY COMMUNITY BASED HEALTH INFORMATION SYSTEM ILLUSTRATED BY THE POTENTIAL USE OF MOTIVATIONAL INTERVIEWING INTERVENTION	2012	East Afr Med J	Gisore, P. and Were, F. and Ayuku, D. and Kaseje, D.
Excluded	Not maternal			Validation of the Infant and Young Child Development (IYCD) Indicators in Three Countries: Brazil, Malawi and Pakistan	2021	Int J Environ Res Public Health	Gladstone, M. and Lancaster, G. and McCray, G. and Cavallera, V. and Alves, C. R. L. and Maliwichi, L. and Rasheed, M. A. and Dua, T. and Janus, M. and Kariger, P.	10.3390/ijerph18116117
Excluded	Not maternal			Pooled prevalence of food away from home (FAFH) and associated non-communicable disease (NCD) markers: a systematic review and meta-analysis	2022	J Health Popul Nutr	Godbharle, S. and Jeyakumar, A. and Giri, B. R. and Kesa, H.	10.1186/s41043-022-00335-5
Excluded	Not maternal			Preoperative Risk Stratification of Adnexal Masses in the Pediatric and Adolescent Population: Evaluating the Decision Tree System	2019	J Pediatr Adolesc Gynecol	Goldberg, H. R. and Kives, S. and Allen, L. and Navarro, O. M. and Lam, C. Z.	10.1016/j.jpag.2019.07.005
Excluded	Not SSA			The effect of ovarian imaging on the clinical interpretation of a multivariate index assay	2014	Am J Obstet Gynecol	Goodrich, S. T. and Bristow, R. E. and Santoso, J. T. and Miller, R. W. and Smith, A. and Zhang, Z. and Ueland, F. R.	10.1016/j.ajog.2014.02.010
Excluded	Not mHealth			Antibiotic prophylaxis in the surgical management of miscarriage in low-income countries: a cost-effectiveness analysis of the AIMS trial	2019	Lancet Glob Health	Goranitis, I. and Lissauer, D. M. and Coomarasamy, A. and Wilson, A. and Daniels, J. and Middleton, L. and Bishop, J. and Hewitt, C. A. and Weeks, A. D. and Mhango, C. and Mataya, R. and Ahmed, I. and Oladapo, O. T. and Zamora, J. and Roberts, T. E.	10.1016/s2214-109x(19)30336-5
Excluded	Not mHealth			Cost-effectiveness of adding a birth dose of hepatitis B vaccine in the Dafra district of the Hauts-Bassins Region in Burkina Faso (N√©oVac Study)	2021	Vaccine	Gosset, A. and Diallo, M. Y. and Betsem, E. and Schaeffer, L. and Meda, N. and Vray, M. and Sombie, R. and Shimakawa, Y. and Boyer, S.	10.1016/j.vaccine.2021.06.059
Excluded	Not SSA			Describing care coordination of gynecologic oncology in western healthcare settings: a rapid review	2018	Transl Behav Med	Grant, S. and Motala, A. and Chrystal, J. G. and Shanman, R. and Zuchowski, J. and Zephyrin, L. and Cordasco, K. M.	10.1093/tbm/ibx074
Excluded	Not maternal			Strategies for increasing adolescent immunizations in diverse ethnic communities	2015	J Adolesc Health	Greenfield, L. S. and Page, L. C. and Kay, M. and Li-Vollmer, M. and Breuner, C. C. and Duchin, J. S.	10.1016/j.jadohealth.2014.10.274
Excluded	Not maternal			Safe vaginal uterine morcellation following total laparoscopic hysterectomy	2015	Am J Obstet Gynecol	G√ºnthert, A. R. and Christmann, C. and Kostov, P. and Mueller, M. D.	10.1016/j.ajog.2014.11.020
Excluded	Not mHealth			Traditional birth attendants' roles and homebirth choices in Ethiopia: A qualitative study	2020	Women Birth	Gurara, M. and Muyldermans, K. and Jacquemyn, Y. and Van Geertruyden, J. P. and Draulans, V.	10.1016/j.wombi.2019.09.004
Included		Excluded	Not mHealth	Reducing maternal and neonatal mortality and morbidity by strengthening midwives' skills and improving their work setting in arsi zone, Oromia Region, Ethiopia-end-of-project evaluation report 2013-2016	2019	Transactions of the Royal Society of Tropical Medicine and Hygiene	Habtamu, A. and Fauveau, V. and Muleta, M.	https://dx.doi.org/10.1093/trstmh/trz097
Excluded	Not maternal			Family planning in carriers of BRCA1 and BRCA2 pathogenic variants	2021	J Genet Couns	Haddad, J. M. and Robison, K. and Beffa, L. and Laprise, J. and ScaliaWilbur, J. and Raker, C. A. and Clark, M. A. and Hofstatter, E. and Dalela, D. and Brown, A. and Bradford, L. and Toland, M. and Stuckey, A.	10.1002/jgc4.1423
Excluded	Not maternal			Medical eligibility, contraceptive choice, and intrauterine device acceptance among HIV-infected women receiving antiretroviral therapy in Lilongwe, Malawi	2014	Int J Gynaecol Obstet	Haddad, L. B. and Feldacker, C. and Jamieson, D. J. and Tweya, H. and Cwiak, C. and Bryant, A. G. and Hosseinipour, M. C. and Chaweza, T. and Mlundira, L. and Kachale, F. and Stuart, G. S. and Hoffman, I. and Phiri, S.	10.1016/j.ijgo.2014.03.026
Excluded	Not maternal			Cost-Effectiveness Analysis of Universal Human Papillomavirus Vaccination Using a Dynamic Bayesian Methodology: The BEST II Study	2015	Value Health	Haeussler, K. and Marcellusi, A. and Mennini, F. S. and Favato, G. and Picardo, M. and Garganese, G. and Bononi, M. and Costa, S. and Scambia, G. and Zweifel, P. and Capone, A. and Baio, G.	10.1016/j.jval.2015.08.010
Excluded	Not maternal			Determinants of institutional childbirth service utilisation among women of childbearing age in urban and rural areas of Tsegedie district, Ethiopia	2014	Midwifery	Hailu, D. and Berhe, H.	10.1016/j.midw.2014.03.009
Excluded	Not maternal			Integrating Transwomen and Female Athletes with Differences of Sex Development (DSD) into Elite Competition: The FIMS 2021 Consensus Statement	2021	Sports Med	Hamilton, B. R. and Lima, G. and Barrett, J. and Seal, L. and Kolliari-Turner, A. and Wang, G. and Karanikolou, A. and Bigard, X. and L√∂llgen, H. and Zupet, P. and Ionescu, A. and Debruyne, A. and Jones, N. and Vonbank, K. and Fagnani, F. and Fossati, C. and Casasco, M. and Constantinou, D. and Wolfarth, B. and Niederseer, D. and Bosch, A. and Muniz-Pardos, B. and Casajus, J. A. and Schneider, C…	10.1007/s40279-021-01451-8
Excluded	Not maternal			Engaging Fathers Through Nutrition Behavior Communication Change Does Not Increase Child Dietary Diversity in a Cluster Randomized Control Trial in Rural Ethiopia	2023	J Nutr	Han, Y. and Park, S. and Kim, J. and Hoddinott, J.	10.1016/j.tjnut.2022.12.023
Excluded	Not maternal			Engaging men in an mHealth approach to support postpartum family planning among couples in Kenya: a qualitative study	2019	Reprod Health	Harrington, E. K. and McCoy, E. E. and Drake, A. L. and Matemo, D. and John-Stewart, G. and Kinuthia, J. and Unger, J. A.	10.1186/s12978-019-0669-x
Excluded	Not decision making			"kindly tell us the truth of that family planning": Men's and women's perspectives on a short message service (SMS) approach to improve postpartum family planning education and counseling in Kenya	2017	Contraception	Harrington, E. K. and McCoy, E. H. and Drake, A. L. and Matemo, D. and John-Stewart, G. and Kinuthia, J. and Unger, J. A.	https://dx.doi.org/10.1016/j.contraception.2017.07.144
Excluded	Not maternal			Use of Mobile Information Technology during Planning, Implementation and Evaluation of a Polio Campaign in South Sudan	2015	PLoS One	Haskew, J. and Kenyi, V. and William, J. and Alum, R. and Puri, A. and Mostafa, Y. and Davis, R.	10.1371/journal.pone.0135362
Excluded	Not decision making			Implementation of a cloud-based electronic medical record for maternal and child health in rural Kenya	2015	Int J Med Inform	Haskew, J. and R√∏, G. and Saito, K. and Turner, K. and Odhiambo, G. and Wamae, A. and Sharif, S. and Sugishita, T.	10.1016/j.ijmedinf.2015.01.005
Excluded	Not mHealth			Birth stories from South Africa: Voices unheard	2018	Women Birth	Hastings-Tolsma, M. and Nolte, A. G. W. and Temane, A.	10.1016/j.wombi.2017.06.015
Excluded	Not mHealth			Termination of pregnancy for fetal anomaly: a systematic review of the healthcare experiences and needs of parents	2022	BMC Pregnancy Childbirth	Heaney, S. and Tomlinson, M. and Aventin, √Å	10.1186/s12884-022-04770-4
Excluded	Not maternal			Is women's empowerment a pathway to improving child nutrition outcomes in a nutrition-sensitive agriculture program?: Evidence from a randomized controlled trial in Burkina Faso	2019	Soc Sci Med	Heckert, J. and Olney, D. K. and Ruel, M. T.	10.1016/j.socscimed.2019.05.016
Excluded	Not maternal			Cyclobutane pyrimidine dimers from UVB exposure induce a hypermetabolic state in keratinocytes via mitochondrial oxidative stress	2021	Redox Biol	Heged≈±s, C. and Juh√°sz, T. and Fidrus, E. and Janka, E. A. and Juh√°sz, G. and Boros, G. and Paragh, G. and Uray, K. and Emri, G. and Remenyik, √â and Bai, P.	10.1016/j.redox.2020.101808
Excluded	Not SSA			Rare dyslipidaemias, from phenotype to genotype to management: a European Atherosclerosis Society task force consensus statement	2020	Lancet Diabetes Endocrinol	Hegele, R. A. and Bor√©n, J. and Ginsberg, H. N. and Arca, M. and Averna, M. and Binder, C. J. and Calabresi, L. and Chapman, M. J. and Cuchel, M. and von Eckardstein, A. and Frikke-Schmidt, R. and Gaudet, D. and Hovingh, G. K. and Kronenberg, F. and L√ºtjohann, D. and Parhofer, K. G. and Raal, F. J. and Ray, K. K. and Remaley, A. T. and Stock, J. K. and Stroes, E. S. and Tokg√∂zoƒülu, L. and Cat…	10.1016/s2213-8587(19)30264-5
Excluded	Not SSA			Ten-year experience of a national multidisciplinary tumour board for cancer and pregnancy in the Netherlands	2022	Eur J Cancer	Heimovaara, J. H. and Boere, I. A. and de Haan, J. and van Calsteren, K. and Amant, F. and van Zuylen, L. and Lok, C. A. R.	10.1016/j.ejca.2022.04.040
Excluded	Not mHealth			Naproxen attenuates sensitization of depressive-like behavior and fever during maternal separation	2015	Physiol Behav	Hennessy, M. B. and Stafford, N. P. and Yusko-Osborne, B. and Schiml, P. A. and Xanthos, E. D. and Deak, T.	10.1016/j.physbeh.2014.11.030
Excluded	Not maternal			Improving health with programmatic, legal, and policy approaches to reduce gender inequality and change restrictive gender norms	2019	Lancet	Heymann, J. and Levy, J. K. and Bose, B. and R√≠os-Salas, V. and Mekonen, Y. and Swaminathan, H. and Omidakhsh, N. and Gadoth, A. and Huh, K. and Greene, M. E. and Darmstadt, G. L.	10.1016/s0140-6736(19)30656-7
Excluded	Not maternal			Utilization and Outcomes of Fertility Preservation Techniques in Women Undergoing Allogeneic Hematopoietic Cell Transplant	2019	Biol Blood Marrow Transplant	Higgins, A. and Khan, Z. and Coddington, C. C. and Hashmi, S. K. and Hefazi, M. and Alkhateeb, H. and Litzow, M. R. and Hogan, W. J. and Cathcart-Rake, E. and Thompson, C. A. and Patnaik, M. M.	10.1016/j.bbmt.2019.02.013
Excluded	Not maternal			Alternative reproductive tactics in female striped mice: Solitary breeders have lower corticosterone levels than communal breeders	2015	Horm Behav	Hill, D. L. and Pillay, N. and Schradin, C.	10.1016/j.yhbeh.2015.03.004
Excluded	Not maternal			From Millennium Development Goals to post-2015 sustainable development: sexual and reproductive health and rights in an evolving aid environment	2013	Reprod Health Matters	Hill, P. S. and Huntington, D. and Dodd, R. and Buttsworth, M.	10.1016/s0968-8080(13)42737-4
Excluded	Not maternal			Exposure to non-persistent chemicals in consumer products and fecundability: A systematic review	2019	Human Reproduction Update	Hipwell, A. E. and Kahn, L. G. and Factor-Litvak, P. and Porucznik, C. A. and Siegel, E. L. and Fichorova, R. N. and Hamman, R. F. and Klein-Fedyshin, M. and Harley, K. G.	https://dx.doi.org/10.1093/humupd/dmy032
Excluded	Not maternal			Uterine cellular leiomyomata with chromosome 1p deletions represent a distinct entity	2014	Am J Obstet Gynecol	Hodge, J. C. and Pearce, K. E. and Clayton, A. C. and Taran, F. A. and Stewart, E. A.	10.1016/j.ajog.2014.01.011
Excluded	Not mHealth			Planned caesarean section for women with a twin pregnancy	2015	Cochrane Database Syst Rev	Hofmeyr, G. J. and Barrett, J. F. and Crowther, C. A.	10.1002/14651858.CD006553.pub3
Excluded	Not mHealth			Planned caesarean section for term breech delivery	2015	Cochrane Database Syst Rev	Hofmeyr, G. J. and Hannah, M. and Lawrie, T. A.	10.1002/14651858.CD000166.pub2
Excluded	Not mHealth			Amnioinfusion for chorioamnionitis	2016	Cochrane Database Syst Rev	Hofmeyr, G. J. and Kiiza, J. A.	10.1002/14651858.CD011622.pub2
Excluded	Not mHealth			Controlled cord traction for the third stage of labour	2015	Cochrane Database Syst Rev	Hofmeyr, G. J. and Mshweshwe, N. T. and G√ºlmezoglu, A. M.	10.1002/14651858.CD008020.pub2
Excluded	Not maternal			Evaluation of pre-breeding reproductive tract scoring as a predictor of long term reproductive performance in beef heifers	2015	Prev Vet Med	Holm, D. E. and Nielen, M. and Jorritsma, R. and Irons, P. C. and Thompson, P. N.	10.1016/j.prevetmed.2014.10.016
Excluded	Not maternal			A practical guidance for assessments of sedentary behavior at work: A PEROSH initiative	2017	Appl Ergon	Holtermann, A. and Schellewald, V. and Mathiassen, S. E. and Gupta, N. and Pinder, A. and Punakallio, A. and Veiersted, K. B. and Weber, B. and Takala, E. P. and Draicchio, F. and Enquist, H. and Desbrosses, K. and Garc√≠a Sanz, M. P. and Mali≈Ñska, M. and Villar, M. and Wichtl, M. and Strebl, M. and Forsman, M. and Lusa, S. and Tokarski, T. and Hendriksen, P. and Ellegast, R.	10.1016/j.apergo.2017.03.012
Included		Excluded	Not mHealth	An e-health decision support system for improving compliance of health workers to the maternity care protocols in South Africa	2013	Appl Clin Inform	Horner, V. and Rautenbach, P. and Mbananga, N. and Mashamba, T. and Kwinda, H.	10.4338/aci-2012-10-ra-0044
Excluded	Not maternal			Predictive modeling for determination of microscopic residual disease at primary cytoreduction: An NRG Oncology/Gynecologic Oncology Group 182 Study	2018	Gynecol Oncol	Horowitz, N. S. and Larry Maxwell, G. and Miller, A. and Hamilton, C. A. and Rungruang, B. and Rodriguez, N. and Richard, S. D. and Krivak, T. C. and Fowler, J. M. and Mutch, D. G. and Van Le, L. and Lee, R. B. and Argenta, P. and Bender, D. and Tewari, K. S. and Gershenson, D. and Java, J. J. and Bookman, M. A.	10.1016/j.ygyno.2017.10.011
Excluded	Not mHealth, not maternal			An exploration of pregnant women and mothers' attitudes, perceptions and experiences of formula feeding and formula marketing, and the factors that influence decision-making about infant feeding in South Africa	2022	BMC Public Health	Horwood, C. and Luthuli, S. and Pereira-Kotze, C. and Haskins, L. and Kingston, G. and Dlamini-Nqeketo, S. and Tshitaudzi, G. and Doherty, T.	10.1186/s12889-022-12784-y
Excluded	Not SSA			'Feminization' of physician workforce in Bangladesh, underlying factors and implications for health system: Insights from a mixed-methods study	2019	PLoS One	Hossain, P. and Das Gupta, R. and YarZar, P. and Salieu Jalloh, M. and Tasnim, N. and Afrin, A. and Naher, N. and Hossain, M. T. and Joarder, T. and Ahmed, S. M.	10.1371/journal.pone.0210820
Excluded	Not maternal			Community and service provider views to inform the 2013 WHO consolidated antiretroviral guidelines: key findings and lessons learnt	2014	Aids	Hsieh, Amy C. and Mburu, Gitau and Garner, Adam B. J. and Teltschik, Anja and Ram, Mala and Mallouris, Christoforos and Penazzato, Martina and Shaffer, Nathan and Easterbrook, Philippa J. and Ball, Andrew	10.1097/qad.0000000000000251
Excluded	Not maternal			Identification of a five-gene signature of the RGS gene family with prognostic value in ovarian cancer	2021	Genomics	Hu, Y. and Zheng, M. and Wang, S. and Gao, L. and Gou, R. and Liu, O. and Dong, H. and Li, X. and Lin, B.	10.1016/j.ygeno.2021.04.012
Excluded	Not maternal			A Bayesian Network Meta-Analysis Comparing the Efficacies of Eleven Novel Therapies with the Common Salvage Regimen for Relapsed or Refractory Acute Myeloid Leukemia	2018	Cell Physiol Biochem	Huang, J. and Gui, C. and Zhang, L. and Che, F. and Wang, C.	10.1159/000493494
Excluded	Not maternal			Are rural Malawian women using their preferred contraceptive method and that of their male partners?	2021	Contraception	Huber-Krum, S. and Bornstein, M. and Garver, S. and Gipson, J. and Chapotera, G. and Norris, A. H.	10.1016/j.contraception.2021.03.028
Excluded	Not mHealth			Perceptions and predictors of respectful maternity care in Malawi: A quantitative cross-sectional analysis	2022	Midwifery	Hughes, C. S. and Kamanga, M. and Jenny, A. and Zieman, B. and Warren, C. and Walker, D. and Kazembe, A.	10.1016/j.midw.2022.103403
Excluded	Not mHealth			Using routine health information data for research in low- and middle-income countries: a systematic review	2020	BMC Health Serv Res	Hung, Y. W. and Hoxha, K. and Irwin, B. R. and Law, M. R. and Gr√©pin, K. A.	10.1186/s12913-020-05660-1
Excluded	Not maternal			Which communication technology is effective for promoting reproductive health? Television, radio, and mobile phones in sub-Saharan Africa	2022	PLoS One	Iacoella, F. and Gassmann, F. and Tirivayi, N.	10.1371/journal.pone.0272501
Excluded	Not mHealth			Determinants of maternal healthcare utilization among married adolescents: Evidence from 13 Sub-Saharan African countries	2019	Public Health	Iacoella, F. and Tirivayi, N.	10.1016/j.puhe.2019.07.002
Excluded	Not maternal			Using explicit knowledge of groups to enhance firm productivity: A data envelopment analysis application	2019	South African Journal of Economic and Management Sciences	Ibidunni, Ayodotun S. and Abiodun, Joachim A. and Ibidunni, Oyebisi M. and Olokundun, Maxwell A.	10.4102/sajems.v22i1.2159
Excluded	Not mHealth			Influence of women's decision-making autonomy on antenatal care utilisation and institutional delivery services in Nigeria: evidence from the Nigeria Demographic and Health Survey 2018	2022	BMC Pregnancy Childbirth	Imo, C. K.	10.1186/s12884-022-04478-5
Excluded	Not maternal			Women's attitudes towards negotiating safe sexual practices in Nigeria: Do family structure and decision-making autonomy play a role?	2022	BMC Womens Health	Imo, C. K. and Odimegwu, C. O. and De Wet-Billings, N.	10.1186/s12905-022-01602-7
Excluded	Not maternal			Do farmer groups improve the situation of women in agriculture in rural Kenya?	2021	International Food and Agribusiness Management Review	Ingutia, Rose and Sumelius, John	10.22434/ifamr2020.0142
Excluded	Not decision making			'If he sees it with his own eyes, he will understand': how gender informed the content and delivery of a maternal nutrition intervention in Burkina Faso	2020	Health Policy Plan	Isler, J. and Sawadogo, N. H. and Harling, G. and B√§rnighausen, T. and Adam, M. and Si√©, A. and McMahon, S. A.	10.1093/heapol/czaa012
Excluded	Not mHealth			Socio-cultural factors influencing the prevention of mother-to-child transmission of HIV in Nigeria: a synthesis of the literature	2014	BMC Public Health	Iwelunmor, J. and Ezeanolue, E. E. and Airhihenbuwa, C. O. and Obiefune, M. C. and Ezeanolue, C. O. and Ogedegbe, G. G.	10.1186/1471-2458-14-771
Excluded	Not mHealth			Perspectives on the Measles, Mumps and Rubella Vaccination among Somali Mothers in Stockholm	2018	Int J Environ Res Public Health	Jama, A. and Ali, M. and Lindstrand, A. and Butler, R. and Kulane, A.	10.3390/ijerph15112428
Excluded	Not SSA			Association between Maternal Origin, Pre-Pregnancy Body Mass Index and Caesarean Section: A Nation-Wide Registry Study	2021	Int J Environ Res Public Health	Jatta, F. and Sundby, J. and Vangen, S. and Lindskog, B. V. and S√∏rbye, I. K. and Owe, K. M.	10.3390/ijerph18115938
Included		Excluded	Retracted article	A Clinical Decision Support System (CDSS) for Unbiased Prediction of Caesarean Section Based on Features Extraction and Optimized Classification	2022	Comput Intell Neurosci	Javeed, A. and Ali, L. and Mohammed Seid, A. and Ali, A. and Khan, D. and Imrana, Y.	10.1155/2022/1901735
Included		Excluded	Conference abstract, insufficient information available	Improving the quality of antenatal care using a mobile application	2015	International Journal of Gynecology and Obstetrics	Jega, F. and McNabb, M. and Salami, H. and Ojo, Y.
Excluded	Not maternal			Perioperative Decision-Making in Pulmonary Hypertension	2023	Heart Lung Circ	Jha, A. K. and Jha, N. and Malik, V.	10.1016/j.hlc.2023.01.013
Excluded	Not maternal			Cost analysis of the basic package, resource utilisation and financing of health services at Halley Stott Health Centre and Umbumbulu Clinic in KwaZulu-Natal	1997	South African Medical Journal	Jinabhai, C. C. and Ramdas, P. D. and Govender, V.
Excluded	Not maternal			Future fertility for individuals with differences of sex development: Parent attitudes and perspectives about decision-making	2017	J Pediatr Urol	Johnson, E. K. and Rosoklija, I. and Shurba, A. and D'Oro, A. and Gordon, E. J. and Chen, D. and Finlayson, C. and Holl, J. L.	10.1016/j.jpurol.2017.06.002
Excluded	Not maternal			Reproductive decision-making among postpartum HIV-infected women in rural South Africa	2018	Int J STD AIDS	Jones, D. L. and Rodriguez, V. J. and Babayigit, S. and Chahine, A. and Weiss, S. M. and Peltzer, K.	10.1177/0956462418766932
Excluded	Not mHealth			Including ethical considerations in models for first-trimester screening for pre-eclampsia	2014	Reprod Biomed Online	J√∏rgensen, J. M. and Hedley, P. L. and Gjerris, M. and Christiansen, M.	10.1016/j.rbmo.2014.01.013
Excluded	Not maternal			Task-shifting for cardiovascular risk factor management: lessons from the Global Alliance for Chronic Diseases	2018	BMJ Glob Health	Joshi, R. and Thrift, A. G. and Smith, C. and Praveen, D. and Vedanthan, R. and Gyamfi, J. and Schwalm, J. D. and Limbani, F. and Rubinstein, A. and Parker, G. and Ogedegbe, O. and Plange-Rhule, J. and Riddell, M. A. and Thankappan, K. R. and Thorogood, M. and Goudge, J. and Yeates, K. E.	10.1136/bmjgh-2018-001092
Excluded	Not SSA			Decision-making about prenatal genetic testing among pregnant Korean-American women	2018	Midwifery	Jun, Myunghee and Thongpriwan, Vipavee and Choi, Jeeyae and Choi, Kyung Sook and Anderson, Gwen	10.1016/j.midw.2017.10.003
Excluded	Not mHealth			DECIDE: a cluster-randomized controlled trial to reduce unnecessary caesarean deliveries in Burkina Faso	2019	BMC Med	Kabor√©, C. and Ridde, V. and Chaillet, N. and Yaya Bocoum, F. and Betr√°n, A. P. and Dumont, A.	10.1186/s12916-019-1320-y
Excluded	Not mHealth			Assessment of clinical decision-making among healthcare professionals performing caesarean deliveries in Burkina Faso	2018	Sex Reprod Healthc	Kabor√©, C. and Ridde, V. and Kouanda, S. and Dumont, A.	10.1016/j.srhc.2018.04.008
Excluded	Not mHealth			Availability of priority maternal and newborn health indicators: Cross-sectional analysis of pregnancy, childbirth and postnatal care registers from 21 countries	2023	PLOS Glob Public Health	Kabue, M. M. and Palestra, F. and Katwan, E. and Moran, A. C.	10.1371/journal.pgph.0000739
Excluded	Not mHealth			Effect of women's intra-household bargaining power on postnatal and infant healthcare in rural Uganda-Results from a cross sectional survey in Kyenjojo district	2020	Midwifery	Kadengye, D. T. and Atahigwa, C. and Kampire, P. and Mucunguzi, S. and Kemigisha, E. and Nyakato, V. N. and Kiwuwa-Muyingo, S.	10.1016/j.midw.2020.102665
Excluded	Not maternal			Gender attributes of the impact of informal savings and loans associations on food security in rural Zimbabwe	2021	Journal of Agribusiness in Developing and Emerging Economies	Kairiza, Terrence and Kembo, George and Magadzire, Vengesai and Pallegedara, Asankha	10.1108/jadee-05-2021-0104
Excluded	Not mHealth			How a woman's interpersonal relationships can delay care-seeking and access during the maternity period in rural Zambia: An intersection of the Social Ecological Model with the Three Delays Framework	2019	Soc Sci Med	Kaiser, J. L. and Fong, R. M. and Hamer, D. H. and Biemba, G. and Ngoma, T. and Tusing, B. and Scott, N. A.	10.1016/j.socscimed.2018.11.011
Excluded	Not mHealth			Dietary Intake Patterns among Lactating and Non-Lactating Women of Reproductive Age in Rural Zambia	2019	Nutrients	Kaliwile, C. and Michelo, C. and Titcomb, T. J. and Moursi, M. and Donahue Angel, M. and Reinberg, C. and Bwembya, P. and Alders, R. and Tanumihardjo, S. A.	10.3390/nu11020288
Excluded	Not maternal			Availability and functionality of neontal care units in health facilities	2022		Kamala, Serveus	https://doi.org/10.5061/DRYAD.QRFJ6Q5JX
Excluded	Not maternal			Patterns of faecal glucocorticoid metabolite levels in captive roan antelope (Hippotragus equinus) in relation to reproductive status and season	2022	Gen Comp Endocrinol	Kamgang, V. W. and Bennett, N. C. and van der Goot, A. C. and Majelantle, T. L. and Ganswindt, A.	10.1016/j.ygcen.2022.114052
Excluded	Not maternal			The role of material deprivation and consumerism in the decisions to engage in transactional sex among young people in the urban slums of Blantyre, Malawi	2016	Global Public Health	Kamndaya, Mphatso and Vearey, Jo and Thomas, Liz and Kabiru, Caroline W. and Kazembe, Lawrence N.	10.1080/17441692.2015.1014393
Excluded	Not mHealth			Advancing fistula data management using electronic database to inform decision making in Uganda	2018	International Journal of Gynecology and Obstetrics	Kanakulya, H. and Kaduyu, P. and Mukisa, R. and Kakembo, S.	https://dx.doi.org/10.1002/ijgo.12582
Excluded	Not mHealth			Participatory monitoring and evalution approaches that influence decision-making: lessons from a maternal and newborn study in Eastern Uganda	2017	Health Research Policy and Systems	Kananura, Rornald Muhumuza and Ekirapa-Kiracho, Elizabeth and Paina, Ligia and Bumba, Ahmed and Mulekwa, Godfrey and Nakiganda-Busiku, Dinah and Oo, Htet Nay Lin and Kiwanuka, Suzanne Namusoke and George, Asha and Peters, David H.	10.1186/s12961-017-0274-9
Excluded	Not maternal			Clinicopathologic evaluation of uterine smooth muscle tumors of uncertain malignant potential (STUMP): A single center experience	2019	J Gynecol Obstet Hum Reprod	Karata≈ülƒ±, V. and √áakƒ±r, ƒ∞ and Ayaz, D. and Budak, A. and Sancƒ±, M.	10.1016/j.jogoh.2019.03.003
Included		Excluded	Not mHealth	Effectiveness evaluation of a large-scale community based program: Lessons from Ethiopia	2015	Annals of Global Health	Karim, A.	10.1016/j.aogh.2015.02.940
Excluded	Not mHealth			A review and critique of modelling in prioritising and designing screening programmes	2007	Health Technology Assessment	Karnon, J. and Goyder, E. and Tappenden, P. and McPhie, S. and Towers, I. and Brazier, J. and Madan, J.	http://dx.doi.org/10.3310/hta11520
Excluded	Not maternal			'I am the master key that opens and locks': Presentation and application of a conceptual framework for women's and girls' empowerment in reproductive health	2020	Soc Sci Med	Karp, C. and Wood, S. N. and Galadanci, H. and Sebina Kibira, S. P. and Makumbi, F. and Omoluabi, E. and Shiferaw, S. and Seme, A. and Tsui, A. and Moreau, C.	10.1016/j.socscimed.2020.113086
Included		Excluded	Not maternal	Development and Implementation of a Mobile Phone-Based Prevention of Mother-To-Child Transmission of HIV Cascade Analysis Tool: Usability and Feasibility Testing in Kenya and Mozambique	2019	JMIR Mhealth Uhealth	Kawakyu, N. and Nduati, R. and Munguambe, K. and Coutinho, J. and Mburu, N. and DeCastro, G. and Inguane, C. and Zunt, A. and Abburi, N. and Sherr, K. and Gimbel, S.	10.2196/13963
Excluded	Not maternal			Prevalence and factors associated with sexual violence among women aged 15-49 years in rural Uganda: evidence from the Uganda Demographic and Health Survey 2016	2021	Public Health	Kawuki, J. and Sserwanja, Q. and Mukunya, D. and Sepenu, A. S. and Musaba, M. W.	10.1016/j.puhe.2021.05.004
Excluded	Not mHealth			Prevalence and determinants of unintended pregnancy in Ethiopia: narrative synthesis and meta-analysis	2021	Heliyon	Kebede, K. M. and Belay, A. S. and Shetano, A. A.	http://dx.doi.org/10.1016/j.heliyon.2021.e07869
Excluded	Not mHealth			Magnitude and determinants of malnutrition among pregnant women in eastern Ethiopia: evidence from rural, community-based setting	2016	Matern Child Nutr	Kedir, H. and Berhane, Y. and Worku, A.	10.1111/mcn.12136
Excluded	Not maternal			Practical Pharmacist-Led Interventions to Improve Antimicrobial Stewardship in Ghana, Tanzania, Uganda and Zambia	2021	Pharmacy (Basel)	Kerr, F. and Sefah, I. A. and Essah, D. O. and Cockburn, A. and Afriyie, D. and Mahungu, J. and Mirfenderesky, M. and Ankrah, D. and Aggor, A. and Barrett, S. and Brayson, J. and Muro, E. and Benedict, P. and Santos, R. and Kanturegye, R. and Onegwa, R. and Sekikubo, M. and Rees, F. and Banda, D. and Kalungia, A. C. and Alutuli, L. and Chikatula, E. and Ashiru-Oredope, D.	10.3390/pharmacy9030124
Excluded	Not maternal			Assessing the ability of health information systems in hospitals to support evidence-informed decisions in Kenya	2014	Glob Health Action	Kihuba, E. and Gathara, D. and Mwinga, S. and Mulaku, M. and Kosgei, R. and Mogoa, W. and Nyamai, R. and English, M.	10.3402/gha.v7.24859
Included		Excluded	Not clinical decision making	Mobile-based Vaccine Registry to Improve Collection and Completeness of Maternal Immunization Data	2022	International Journal of Advanced Computer Science and Applications	Kilua, Zubeda S. and Dida, Mussa A. and Nyambo, Devotha N.
Excluded	Not mHealth			Cost-effectiveness of maternal pertussis immunization: Implications of a dynamic transmission model for low- and middle-income countries	2021	Vaccine	Kim, S. Y. and Min, K. D. and Jung, S. M. and Russell, L. B. and Toscano, C. and Minamisava, R. and Andrade, A. L. S. and Sanderson, C. and Sinha, A.	10.1016/j.vaccine.2020.09.012
Excluded	Not mHealth			Cost-effectiveness of a potential group B streptococcal vaccine program for pregnant women in South Africa	2014	Vaccine	Kim, S. Y. and Russell, L. B. and Park, J. and Verani, J. R. and Madhi, S. A. and Cutland, C. L. and Schrag, S. J. and Sinha, A.	10.1016/j.vaccine.2014.01.062
Included		Excluded	Not maternal	Utilization and uptake of the UpToDate clinical decision support tool at the Makerere University College of Health Sciences (MakCHS), Uganda	2021	Afr Health Sci	Kinengyere, A. A. and Rosenberg, J. and Pickard, O. and Kamya, M.	10.4314/ahs.v21i2.52
Excluded	Not mHealth			Barriers and facilitators to accessing skilled birth attendants in Afar region, Ethiopia	2015	Midwifery	King, R. and Jackson, R. and Dietsch, E. and Hailemariam, A.	10.1016/j.midw.2015.02.004
Excluded	Not mHealth			Pre-exposure prophylaxis uptake and early continuation among pregnant and post-partum women within maternal and child health clinics in Kenya: results from an implementation programme	2020	Lancet HIV	Kinuthia, J. and Pintye, J. and Abuna, F. and Mugwanya, K. K. and Lagat, H. and Onyango, D. and Begnel, E. and Dettinger, J. and Baeten, J. M. and John-Stewart, G.	10.1016/s2352-3018(19)30335-2
Excluded	Not maternal			Introduction of digital reporting platform to integrate community-level data into health information systems is feasible and acceptable among various community health stakeholders: A mixed-methods pilot study in Mopti, Mali	2021	Journal of Global Health	Kirk, Karen and McClair, Tracy L. and Dakouo, Sina Pascal and Abuya, Timothy and Sripad, Pooja	10.7189/jogh.11.07003
Excluded	Not reporting on tool in use			The Role of mHealth Interventions in Changing Gender Relations: Systematic Review of Qualitative Findings	2022	JMIR Hum Factors	Kirkwood, E. K. and Clymer, C. and Imbulana, K. and Mozumder, S. and Dibley, M. J. and Alam, N. A.	10.2196/32330
Excluded	Not maternal			Spousal age difference and its effect on contraceptive use among sexually active couples in Ethiopia: evidence from the 2016 Ethiopia demographic and health survey	2020	Contraception and Reproductive Medicine	Kitila, S. B. and Terfa, Y. B. and Akuma, A. O. and Olika, A. K.	https://dx.doi.org/10.1186/s40834-020-00135-4
Excluded	Not maternal			Selected indicators and determinants of women's health in the vicinity of a copper mine development in northwestern Zambia	2018	BMC Womens Health	Knoblauch, A. M. and Divall, M. J. and Owuor, M. and Musunka, G. and Pascall, A. and Nduna, K. and Ng'uni, H. and Utzinger, J. and Winkler, M. S.	10.1186/s12905-018-0547-7
Excluded	Not mHealth			'The one with the purse makes policy': Power, problem definition, framing and maternal health policies and programmes evolution in national level institutionalised policy making processes in Ghana	2016	Soc Sci Med	Koduah, A. and Agyepong, I. A. and van Dijk, H.	10.1016/j.socscimed.2016.08.051
Excluded	Not maternal			Associations Between Agency and Sexual and Reproductive Health Communication in Early Adolescence: A Cross-cultural, Cross-sectional Study	2020	J Adolesc Health	Koenig, L. R. and Li, M. and Zimmerman, L. A. and Kayembe, P. and Lou, C. and Mafuta, E. and Ortiz, J. and Moreau, C.	10.1016/j.jadohealth.2020.02.026
Excluded	Not maternal			Human resources and curricula content for early child development implementation: multicountry mixed methods evaluation	2020	BMJ Open	Kohli-Lynch, M. and Ponce Hardy, V. and Bernal Salazar, R. and Bhopal, S. S. and Brentani, A. and Cavallera, V. and Goh, E. and Hamadani, J. D. and Hughes, R. and Manji, K. and Milner, K. M. and Radner, J. and Sharma, S. and Silver, K. L. and Lawn, J. E. and Tann, C. J.	10.1136/bmjopen-2019-032134
Included		Excluded	Not mHealth	Quality of perinatal data capture by nurses in Osun State, Nigeria	2017	African Journal of Midwifery & Women's Health	Komolafe, Abiola and Irinoye, Omolola and Hanson, Victoria	10.12968/ajmw.2017.11.1.26
Excluded	Not maternal			Integrins, anchors and signal transducers of hematopoietic stem cells during development and in adulthood	2022	Curr Top Dev Biol	Krenn, P. W. and Montanez, E. and Costell, M. and F√§ssler, R.	10.1016/bs.ctdb.2022.02.009
Excluded	Not maternal			Immunity after COVID-19 vaccination in people with higher risk of compromised immune status: a scoping review	2022	Cochrane Database Syst Rev	Kreuzberger, N. and Hirsch, C. and Andreas, M. and B√∂hm, L. and Br√∂ckelmann, P. J. and Di Cristanziano, V. and Golinski, M. and Hausinger, R. I. and Mellinghoff, S. and Lange, B. and Lischetzki, T. and Kappler, V. and Mikolajewska, A. and Monsef, I. and Park, Y. S. and Piechotta, V. and Schmaderer, C. and Stegemann, M. and Vanshylla, K. and Weber, F. and Weibel, S. and Stephani, C. and Skoetz, …	10.1002/14651858.Cd015021
Excluded	Not maternal			Clinical evaluation of modifications to a human papillomavirus assay to optimise its utility for cervical cancer screening in low-resource settings: a diagnostic accuracy study	2020	Lancet Glob Health	Kuhn, L. and Saidu, R. and Boa, R. and Tergas, A. and Moodley, J. and Persing, D. and Campbell, S. and Tsai, W. Y. and Wright, T. C. and Denny, L.	10.1016/s2214-109x(19)30527-3
Excluded	Not mHealth			Factors impacting on childhood nutrition: The experience of mothers in a rural Ghanaian community	2021	Appetite	Kukeba, M. W. and Callery, P. and Fallon, D.	10.1016/j.appet.2021.105617
Excluded	Not mHealth			A cluster randomized controlled trial to evaluate the effectiveness of the clinically integrated RHL evidence -based medicine course	2010	Reproductive Health	Kulier, R. and Khan, K. S. and Gulmezoglu, A. M. and Carroli, G. and Cecatti, J. G. and Germar, M. J. and Lumbiganon, P. and Mittal, S. and Pattinson, R. and Wolomby-Molondo, J. J. and Bergh, A. M. and May, W.	https://dx.doi.org/10.1186/1742-4755-7-8
Excluded	Not maternal			Postings and transfers in the Ghanaian health system: a study of health workforce governance	2017	Int J Equity Health	Kwamie, A. and Asiamah, M. and Schaaf, M. and Agyepong, I. A.	10.1186/s12939-017-0583-1
Excluded	Not mHealth			Community-based birth waiting homes in Northern Sierra Leone: Factors influencing women's use	2016	Midwifery	Kyokan, M. and Whitney-Long, M. and Kuteh, M. and Raven, J.	10.1016/j.midw.2016.04.013
Excluded	Not maternal			IMPACTS OF A NOVEL AI-ENABLED POLYP DETECTION SYSTEM: A PROSPECTIVE RANDOMIZED CLINICAL TRIAL	2022	United European Gastroenterology Journal	Lachter, J. and Raz, Y. and Kobzan, A. and Suissa, A. and Bezobchuk, S. and Makhoul, B. and Partoush, A. and Zittan, E. and Shalabi, R. and Rabani, N. and Freedman, D. and Plowman, S. and Schlachter, S. and Rivlin, E. and Goldenberg, R.	https://dx.doi.org/10.1002/ueg2.12293
Excluded	Not decision making			Usability and acceptance of a mobile health wallet for pregnancy-related healthcare: A mixed methods study on stakeholders' perceptions in central Madagascar	2023	Plos One	Lacroze, Etienne and Fruehauf, Anna and Nordmann, Kim and Rampanjato, Zavaniarivo and Muller, Nadine and De Neve, Jan-Walter and Andriamampianina, Ralisimalala and Rajemison, Elsa and Baernighausen, Till and Knauss, Samuel and Emmrich, Julius Valentin	10.1371/journal.pone.0279880
Excluded	Not decision making			Flowchart of recruitment of women who enrolled for the MMHW intervention between July 1 and September 30, 2019 in Analamanga, Madagascar	2023		Lacroze, Etienne and Fruhauf, Anna and Nordmann, Kim and Rampanjato, Zavaniarivo and Muller, Nadine and De Neve, Jan-Walter and Andriamampianina, Ralisimalala and Rajemison, Elsa and Barnighausen, Till and Knauss, Samuel and Emmrich, Julius Valentin	https://doi.org/10.1371/journal.pone.0279880.g002
Excluded	Not decision making			Map depicting the study area of the Mobile Maternal Health Wallet intervention in Analamanga, Madagascar	2023		Lacroze, Etienne and Fruhauf, Anna and Nordmann, Kim and Rampanjato, Zavaniarivo and Muller, Nadine and De Neve, Jan-Walter and Andriamampianina, Ralisimalala and Rajemison, Elsa and Barnighausen, Till and Knauss, Samuel and Emmrich, Julius Valentin	https://doi.org/10.1371/journal.pone.0279880.g001
Excluded	Not mHealth			The tipping point of antenatal engagement: A qualitative grounded theory in Tanzania and Zambia	2022	Sex Reprod Healthc	Laisser, R. and Woods, R. and Bedwell, C. and Kasengele, C. and Nsemwa, L. and Kimaro, D. and Kuzenza, F. and Lyangenda, K. and Shayo, H. and Tuwele, K. and Wakasiaka, S. and Ringia, P. and Lavender, T.	10.1016/j.srhc.2021.100673
Excluded	Not mHealth			The Potential Teratogenicity Alert for Women Conceiving on Dolutegravir-Based Regimens: An Assessment of Risk Communication by an Urban HIV Clinic in Uganda and Choices made by Women	2020	Drug Saf	Laker, E. A. O. and Arinaitwe, A. and Owarwo, N. and Onzia, A. and Nasasira, B. and Wailagala, A. and Kalule, I. and Anguzu, G. and Kiragga, A. and Seden, K. and Lwanga, I. and Castelnuovo, B. and Musomba, R. and Lamorde, M.	10.1007/s40264-020-00974-9
Excluded	Not mHealth			"When you are injected, the baby is protected:" Assessing the acceptability of a maternal Tdap vaccine based on mothers' knowledge, attitudes, and beliefs of pertussis and vaccinations in Lusaka, Zambia	2018	Vaccine	Larson Williams, A. and McCloskey, L. and Mwale, M. and Mwananyanda, L. and Murray, K. and Herman, A. R. and Thea, D. M. and MacLeod, W. B. and Gill, C. J.	10.1016/j.vaccine.2018.03.081
Excluded	Not mHealth			Pharmacokinetics of Efavirenz 600¬†mg Once Daily During Pregnancy and Post Partum in Ghanaian Women Living With HIV	2020	Clin Ther	Lartey, M. and Kenu, E. and Lassey, A. and Ntumy, M. and Ganu, V. and Sam, M. and Boamah, I. and Gilani, F. S. and Yang, H. and Burch, G. M. and Norman, J. and Peloquin, C. A. and Kwara, A.	10.1016/j.clinthera.2020.07.008
Excluded	Not maternal			Career destinations of University of Ghana Medical School graduates of various year groups	2013	Ghana Med J	Lassey, A. T. and Lassey, P. D. and Boamah, M.
Excluded	Not mHealth			Cost-effectiveness of infant respiratory syncytial virus preventive interventions in Mali: A modeling study to inform policy and investment decisions	2021	Vaccine	Laufer, R. S. and Driscoll, A. J. and Baral, R. and Buchwald, A. G. and Campbell, J. D. and Coulibaly, F. and Diallo, F. and Doumbia, M. and Galvani, A. P. and Haidara, F. C. and Kotloff, K. L. and Keita, A. M. and Neuzil, K. M. and Orenstein, E. W. and Orenstein, L. A. V. and Pecenka, C. and Sow, S. and Tapia, M. D. and Ortiz, J. R. and Fitzpatrick, M. C.	10.1016/j.vaccine.2021.06.086
Excluded	Not mHealth			Evaluation of an educational board game to improve use of the partograph in sub-Saharan Africa: A quasi-experimental study	2019	Sex Reprod Healthc	Lavender, T. and Omoni, G. and Laisser, R. and McGowan, L. and Wakasiaka, S. and Maclean, G. and Chimwaza, A.	10.1016/j.srhc.2019.03.001
Excluded	Not mHealth			Evidence to inform the future for maternal and newborn health	2016	Best Pract Res Clin Obstet Gynaecol	Lawn, J. E. and Blencowe, H. and Kinney, M. V. and Bianchi, F. and Graham, W. J.	10.1016/j.bpobgyn.2016.07.004
Excluded	Not maternal			The impact of paraprofessional home visitors on infants' growth and health at 18 months	2014	Vulnerable Child Youth Stud	le Roux, I. M. and Rotheram-Borus, M. J. and Stein, J. and Tomlinson, M.	10.1080/17450128.2014.940413
Excluded	Not mHealth			Outcomes of home visits for pregnant mothers and their infants: a cluster randomized controlled trial	2013	Aids	le Roux, I. M. and Tomlinson, M. and Harwood, J. M. and O'Connor, M. J. and Worthman, C. M. and Mbewu, N. and Stewart, J. and Hartley, M. and Swendeman, D. and Comulada, W. S. and Weiss, R. E. and Rotheram-Borus, M. J.	10.1097/QAD.0b013e3283601b53
Excluded	Not SSA			Childhood Vaccination: Science and Public Engagement in International Perspective, 2002-2004	2006		Leach, M. and Fairhead, J. and Cassell, J.	http://dx.doi.org/10.5255/UKDA-SN-5295-1
Excluded	Not maternal			Economic value of vaccinating geographically hard-to-reach populations with measles vaccine: A modeling application in Kenya	2019	Vaccine	Lee, B. Y. and Brown, S. T. and Haidari, L. A. and Clark, S. and Abimbola, T. and Pallas, S. E. and Wallace, A. S. and Mitgang, E. A. and Leonard, J. and Bartsch, S. M. and Yemeke, T. T. and Zenkov, E. and Ozawa, S.	10.1016/j.vaccine.2019.03.007
Excluded	Not maternal			Recrudescence of Ebola virus disease outbreak in West Africa, 2014-2016	2017	Int J Infect Dis	Lee, H. and Nishiura, H.	10.1016/j.ijid.2017.09.013
Excluded	Not SSA			Estimation of the Lifetime Quality-Adjusted Life Years (QALYs) Lost Due to Syphilis Acquired in the United States in 2018	2023	Clin Infect Dis	Lee, K. and You, S. and Li, Y. and Chesson, H. and Gift, T. L. and Berruti, A. A. and Hsu, K. and Yaesoubi, R. and Salomon, J. A. and R√∂nn, M.	10.1093/cid/ciac427
Excluded	Not maternal			Routine Health Information System (RHIS) improvements for strengthened health system management	2020	Cochrane Database Syst Rev	Leon, N. and Balakrishna, Y. and Hohlfeld, A. and Odendaal, W. A. and Schmidt, B. M. and Zweigenthal, V. and Anstey Watkins, J. and Daniels, K.	10.1002/14651858.CD012012.pub2
Excluded	Not maternal			A consensus-based core feature set for surgical complexity at laparoscopic hysterectomy	2022	Am J Obstet Gynecol	Leonardi, M. and Robledo, K. P. and Gordijn, S. J. and Condous, G.	10.1016/j.ajog.2021.10.042
Excluded	Not mHealth			Tranexamic acid for treatment of women with post-partum haemorrhage in Nigeria and Pakistan: a cost-effectiveness analysis of data from the WOMAN trial	2018	Lancet Glob Health	Li, B. and Miners, A. and Shakur, H. and Roberts, I.	10.1016/s2214-109x(17)30467-9
Excluded	Not SSA			Risk factors for ovarian involvement in young and premenopausal endometrioid endometrial cancer patients	2018	Eur J Obstet Gynecol Reprod Biol	Li, J. and Zhu, Q. and Yang, B. and Ning, C. and Liu, X. and Luo, X. and Chen, X.	10.1016/j.ejogrb.2018.01.030
Included		Included		Usability and Feasibility of PIERS on the Move: An mHealth App for Pre-Eclampsia Triage	2015	JMIR Mhealth Uhealth	Lim, J. and Cloete, G. and Dunsmuir, D. T. and Payne, B. A. and Scheffer, C. and von Dadelszen, P. and Dumont, G. A. and Ansermino, J. M.	10.2196/mhealth.3942
Excluded	Not mHealth			A socio-ecological exploration to identify factors influencing the COVID-19 vaccine decision-making process among pregnant and lactating women: Findings from Kenya	2022	Vaccine	Limaye, R. J. and Paul, A. and Gur-Arie, R. and Zavala, E. and Lee, C. and Fesshaye, B. and Singh, P. and Njagi, W. and Odila, P. and Munyao, P. and Njogu, R. and Mutwiwa, S. and Noguchi, L. and Morgan, C. and Karron, R.	10.1016/j.vaccine.2022.10.068
Excluded	Not maternal			Emerging Molecular Imaging Techniques in Gynecologic Oncology	2018	PET Clin	Lin, G. and Lai, C. H. and Yen, T. C.	10.1016/j.cpet.2017.11.011
Excluded	Not maternal			Cutting-Edge AI Technologies Meet Precision Medicine to Improve Cancer Care	2022	Biomolecules	Lin, P. C. and Tsai, Y. S. and Yeh, Y. M. and Shen, M. R.	https://dx.doi.org/10.3390/biom12081133
Excluded	Not mHealth			Pregnant immigrant Nigerian women: an exploration of dietary intakes	2014	Public Health	Lindsay, K. L. and Gibney, E. R. and McNulty, B. A. and McAuliffe, F. M.	10.1016/j.puhe.2014.05.001
Excluded	Not mHealth			Hematologic Malignancies in Pregnancy: Management Guidelines From an International Consensus Meeting	2016	J Clin Oncol	Lishner, M. and Avivi, I. and Apperley, J. F. and Dierickx, D. and Evens, A. M. and Fumagalli, M. and Nulman, I. and Oduncu, F. S. and Peccatori, F. A. and Robinson, S. and Van Calsteren, K. and Vandenbroucke, T. and Van den Heuvel, F. and Amant, F.	10.1200/jco.2015.62.4445
Excluded	Not mHealth			Development of the FAST-M maternal sepsis bundle for use in low-resource settings: a modified Delphi process	2020	Bjog	Lissauer, D. and Cheshire, J. and Dunlop, C. and Taki, F. and Wilson, A. and Smith, J. M. and Daniels, R. and Kissoon, N. and Malata, A. and Chirwa, T. and Lwesha, V. M. and Mhango, C. and Mhango, E. and Makwenda, C. and Banda, L. and Munthali, L. and Nambiar, B. and Hussein, J. and Williams, H. M. and Devall, A. J. and Gallos, I. and Merriel, A. and Bonet, M. and Souza, J. P. and Coomarasamy, A.	10.1111/1471-0528.16005
Excluded	Not mHealth			'What about the mother?' Women's and caregivers' perspectives on caesarean birth in a low-resource setting with rising caesarean section rates	2015	Midwifery	Litorp, H. and Mgaya, A. and Kidanto, H. L. and Johnsdotter, S. and Ess√©n, B.	10.1016/j.midw.2015.03.008
Excluded	Not mHealth			Fear, blame and transparency: Obstetric caregivers' rationales for high caesarean section rates in a low-resource setting	2015	Soc Sci Med	Litorp, H. and Mgaya, A. and Mbekenga, C. K. and Kidanto, H. L. and Johnsdotter, S. and Ess√©n, B.	10.1016/j.socscimed.2015.09.003
Excluded	Not mHealth			The effects of previous cesarean deliveries on severe maternal and adverse perinatal outcomes at a university hospital in Tanzania	2016	Int J Gynaecol Obstet	Litorp, H. and R√∂√∂st, M. and Kidanto, H. L. and Nystr√∂m, L. and Ess√©n, B.	10.1016/j.ijgo.2015.10.009
Included		Included		Use of an electronic Partograph: feasibility and acceptability study in Zanzibar, Tanzania	2018	BMC Pregnancy Childbirth	Litwin, L. E. and Maly, C. and Khamis, A. R. and Hiner, C. and Zoungrana, J. and Mohamed, K. and Drake, M. and Machaku, M. and Njozi, M. and Muhsin, S. A. and Kulindwa, Y. K. and Gomez, P. P.	10.1186/s12884-018-1760-y
Excluded	Not maternal			Development and external validation of nomograms for predicting individual survival in patients with ovarian clear cell carcinoma	2023	Cancer Med	Liu, X. and Lu, H. and Zhou, Y. and Long, X. and Li, Q. and Zhuang, G. and Yin, X. and Di, W.	10.1002/cam4.5853
Excluded	Not maternal			A retrospective audit of extended Low Molecular Weight Heparin (LMWH) therapy in patients deemed unsuitable for warfarin at a large district general hospital	2010	British Journal of Haematology	Lomas, P. and Smith, S. C. and Butt, N. M.	https://dx.doi.org/10.1111/j.1365-2141.2010.08116-1.x
Excluded	Not maternal			Brief educational strategies for improving contraception use in young people	2016	Cochrane Database of Systematic Reviews	Lopez, L. M. and Grey, T. W. and Tolley, E. E. and Chen, M.	https://dx.doi.org/10.1002/14651858.CD012025.pub2
Excluded	Not mHealth			Women's Lived Experiences of Giving Birth in Ghana: A Metasynthesis of the Literature	2020	International Journal of Childbirth	Lorenze, Donna Lee	10.1891/IJCBIRTH-D-20-00015
Excluded	Not mHealth			Barriers and facilitators to preventive interventions for the development of obstetric fistulas among women in sub-Saharan Africa: a systematic review	2018	BMC Pregnancy Childbirth	Lufumpa, E. and Doos, L. and Lindenmeyer, A.	10.1186/s12884-018-1787-0
Excluded	Not maternal			Understanding female adolescent 'runaways' and the implications of their decisions in Tigray, northern Ethiopia	2022	Child Abuse Negl	Lurgain, J. G. and Eyber, C.	10.1016/j.chiabu.2019.104125
Excluded	Not decision making			Predictors of electronic health management information system for improving the quality of care for women and people with disabilities	2021	Information Development	Lwoga, Edda Tandi and Sangeda, Raphael Zozimus and Mushi, Restituta	10.1177/0266666920947147
Excluded	Not mHealth			Depression prevalence based on the Edinburgh Postnatal Depression Scale compared to Structured Clinical Interview for DSM DIsorders classification: Systematic review and individual participant data meta-analysis	2021	Int J Methods Psychiatr Res	Lyubenova, A. and Neupane, D. and Levis, B. and Wu, Y. and Sun, Y. and He, C. and Krishnan, A. and Bhandari, P. M. and Negeri, Z. and Imran, M. and Rice, D. B. and Azar, M. and Chiovitti, M. J. and Saadat, N. and Riehm, K. E. and Boruff, J. T. and Ioannidis, J. P. A. and Cuijpers, P. and Gilbody, S. and Kloda, L. A. and Patten, S. B. and Shrier, I. and Ziegelstein, R. C. and Comeau, L. and Mitche…	10.1002/mpr.1860
Excluded	Not decision making			Perceived value of applying Information Communication Technology to implement guidelines in developing countries; an online questionnaire study among public health workers	2014	Online J Public Health Inform	Machingura, P. I. and Adekola, O. and Mueni, E. and Oaiya, O. and Gustafsson, L. L. and Heller, R. F.	10.5210/ojphi.v6i2.5368
Excluded	Not maternal			Contraceptive Use Before and After Abortion: A Cross-Sectional Study from Nigeria and C√¥te d'Ivoire	2022	Stud Fam Plann	Magalona, S. and Byrne, M. and OlaOlorun, F. M. and Mosso, R. and Omoluabi, E. and Moreau, C. and Bell, S. O.	10.1111/sifp.12208
Excluded	Not maternal			Covering the Last Kilometer: Using GIS to Scale-Up Voluntary Medical Male Circumcision Services in Iringa and Njombe Regions, Tanzania	2015	Glob Health Sci Pract	Mahler, H. and Searle, S. and Plotkin, M. and Kulindwa, Y. and Greenberg, S. and Mlanga, E. and Njeuhmeli, E. and Lija, G.	10.9745/ghsp-d-15-00151
Excluded	Not maternal			Factors associated with deciding between risk-reducing salpingo-oophorectomy and ovarian cancer screening among high-risk women enrolled in GOG-0199: An NRG Oncology/Gynecologic Oncology Group study	2017	Gynecol Oncol	Mai, P. L. and Piedmonte, M. and Han, P. K. and Moser, R. P. and Walker, J. L. and Rodriguez, G. and Boggess, J. and Rutherford, T. J. and Zivanovic, O. and Cohn, D. E. and Thigpen, J. T. and Wenham, R. M. and Friedlander, M. L. and Hamilton, C. A. and Bakkum-Gamez, J. and Olawaiye, A. B. and Hensley, M. L. and Greene, M. H. and Huang, H. Q. and Wenzel, L.	10.1016/j.ygyno.2017.02.008
Excluded	Not maternal			Heterogeneous Impacts of Interventions Aiming to Delay Girls' Marriage and Pregnancy Across Girls' Backgrounds and Social Contexts	2021	J Adolesc Health	Makino, M. and Ngo, T. D. and Psaki, S. and Amin, S. and Austrian, K.	10.1016/j.jadohealth.2021.09.016
Excluded	Not maternal			Using technology assessment as the picture archiving and communication system spreads outside radiology to the enterprise	2000	J Digit Imaging	Maliff, R. P. and Launders, J.	10.1007/bf03167639
Excluded	Not maternal			Specialty training for the retention of Malawian doctors: A cost-effectiveness analysis	2017	Soc Sci Med	Mandeville, K. L. and Hanson, K. and Muula, A. S. and Dzowela, T. and Ulaya, G. and Lagarde, M.	10.1016/j.socscimed.2017.10.012
Excluded	Not maternal			The use of specialty training to retain doctors in Malawi: A discrete choice experiment	2016	Soc Sci Med	Mandeville, K. L. and Ulaya, G. and Lagarde, M. and Muula, A. S. and Dzowela, T. and Hanson, K.	10.1016/j.socscimed.2016.09.034
Excluded	Not mHealth			Clinical algorithms for management of third stage abnormalities	2022	BJOG: An International Journal of Obstetrics and Gynaecology	Marcus, J. K. and Althabe, F. and Blennerhassett, A. and Bonet, M. and Browne, J. and Ciabati, L. and De Oliveira, L. L. and Fawcus, S. and Metin Gulmezoglu, A. and Gulumser, C. and Hofmeyr, J. and Liabsuetrakul, T. and Lissauer, D. and Meher, S. and Oladapo, O. and Rijken, M. and Souza, R.	https://dx.doi.org/10.1111/1471-0528.16729
Excluded	Not maternal			Nutritional status and disease severity in children acutely presenting to a primary health clinic in rural Gambia	2019	BMC Public Health	Mark, H. and Been, J. V. and Sonko, B. and Faal, A. and Ngum, M. and Hasan, J. and Prentice, A. M. and Unger, S. A.	10.1186/s12889-019-6959-y
Excluded	Not maternal			Priority Indicators for Adolescent Health Measurement - Recommendations From the Global Action for Measurement of Adolescent Health (GAMA) Advisory Group	2022	J Adolesc Health	Marsh, A. D. and Moller, A. B. and Saewyc, E. and Adebayo, E. and Akwara, E. and Azzopardi, P. and Ba, M. G. and Baltag, V. and Bose, K. and Burrows, S. and Carvajal, L. and Dastgiri, S. and Fagan, L. and Ferguson, J. and Friedman, H. S. and Giyava, C. and Hagell, A. and Inchley, J. and Jackson, D. and K√•gesten, A. E. and Mangombe, A. and Morgan, A. and Newby, H. and Schultz, L. and Sommer, M. a…	10.1016/j.jadohealth.2022.04.015
Excluded	Not maternal			A veil of ignorance can promote fairness in a mammal society	2021	Nat Commun	Marshall, H. H. and Johnstone, R. A. and Thompson, F. J. and Nichols, H. J. and Wells, D. and Hoffman, J. I. and Kalema-Zikusoka, G. and Sanderson, J. L. and Vitikainen, E. I. K. and Blount, J. D. and Cant, M. A.	10.1038/s41467-021-23910-6
Excluded	Not mHealth			Strengthening accountability for improved maternal and newborn health: A mapping of studies in Sub-Saharan Africa	2016	Int J Gynaecol Obstet	Martin Hilber, A. and Blake, C. and Bohle, L. F. and Bandali, S. and Agbon, E. and Hulton, L.	10.1016/j.ijgo.2016.09.008
Excluded	Not maternal			Improvement in abortion and contraception led by data-driven decisions in gauteng province, South Africa	2015	International Journal of Gynecology and Obstetrics	Masilela, S.
Excluded	Not maternal			Thrombophilia testing has limited usefulness in clinical decision-making and should be used selectively	2015	J Vasc Surg Venous Lymphat Disord	Masuda, E. M. and Lee, R. W. and Okazaki, I. J. and Benyamini, P. and Kistner, R. L.	10.1016/j.jvsv.2015.01.001
Excluded	Not maternal			Ovarian conservation for young women with early-stage, low-grade endometrial cancer: a 2-step schema	2021	Am J Obstet Gynecol	Matsuo, K. and Mandelbaum, R. S. and Matsuzaki, S. and Klar, M. and Roman, L. D. and Wright, J. D.	10.1016/j.ajog.2020.12.1213
Excluded	Not maternal			The international WAO/EAACI guideline for the management of hereditary angioedema-The 2021 revision and update	2022	Allergy	Maurer, M. and Magerl, M. and Betschel, S. and Aberer, W. and Ansotegui, I. J. and Ayg√∂ren-P√ºrs√ºn, E. and Banerji, A. and Bara, N. A. and Boccon-Gibod, I. and Bork, K. and Bouillet, L. and Boysen, H. B. and Brodszki, N. and Busse, P. J. and Bygum, A. and Caballero, T. and Cancian, M. and Castaldo, A. and Cohn, D. M. and Csuka, D. and Farkas, H. and Gompels, M. and Gower, R. and Grumach, A. S. …	10.1111/all.15214
Excluded	Not mHealth			Influence of grandmothers on breastfeeding practices in a rural community in Papua New Guinea: A critical discourse analysis of first-time mothers' perspectives	2023	Women Birth	Maviso, M. K. and Kaforau, L. M. and Hastie, C.	10.1016/j.wombi.2022.08.001
Excluded	Not maternal			Lack of HIV RNA test result is a barrier to breastfeeding among women living with HIV in Botswana	2021	Int Breastfeed J	Mayondi, G. K. and Mussa, A. and Zash, R. and Moyo, S. and Issacson, A. and Diseko, M. and Mabuta, J. and Mogomotsi, G. and Dintwa, E. and Makhema, J. and Mmalane, M. and Lockman, S. and Morroni, C. and Shapiro, R.	10.1186/s13006-021-00424-x
Excluded	Not SSA			Satisfaction of Slovak women with psychosocial aspects of care during childbirth	2020	Midwifery	Maz√∫chov√°, L. and Kelƒç√≠kov√°, S. and ≈†tofan√≠kov√°, L. and Kopincov√°, J. and Malinovsk√°, N. and Grend√°r, M.	10.1016/j.midw.2020.102711
Excluded	Not decision making			A model for predicting utilization of mHealth interventions in low-resource settings: case of maternal and newborn care in Kenya	2018	BMC Med Inform Decis Mak	Mburu, S. and Oboko, R.	10.1186/s12911-018-0649-z
Excluded	Not maternal			Policy and programmatic considerations for introducing a longer-acting injectable contraceptive: perspectives of stakeholders from Kenya and Rwanda	2014	Glob Health Sci Pract	McKenna, K. and Arcara, J. and Rademacher, K. H. and Mackenzie, C. and Ngabo, F. and Munyambanza, E. and Wesson, J. and Tolley, E. E.	10.9745/ghsp-d-14-00106
Included		Included		Assessment of the quality of antenatal care services provided by health workers using a mobile phone decision support application in northern Nigeria: a pre/post-intervention study	2015	PLoS One	McNabb, M. and Chukwu, E. and Ojo, O. and Shekhar, N. and Gill, C. J. and Salami, H. and Jega, F.	10.1371/journal.pone.0123940
Excluded	Not mHealth			How rational are indications for emergency caesarean section in a tertiary hospital in Tanzania?	2012	Tanzan J Health Res	Mdegela, M. H. and Muganyizi, P. S. and Pembe, A. B. and Simba, D. O. and Van Roosmalen, J.
Excluded	Not mHealth			Perinatal mortality audit in a rural referral hospital in Tanzania to inform future interventions: A descriptive study	2022	PLoS One	Mdoe, P. and Katengu, S. and Guga, G. and Daudi, V. and Kiligo, I. E. and Gidabayda, J. and Massay, C. and Mkini, F. and Mduma, E.	10.1371/journal.pone.0264904
Excluded	Not maternal			Diagnostic accuracy of serological tests and kinetics of severe acute respiratory syndrome coronavirus 2 antibody: A systematic review and meta-analysis	2021	Rev Med Virol	Mekonnen, D. and Mengist, H. M. and Derbie, A. and Nibret, E. and Munshea, A. and He, H. and Li, B. and Jin, T.	10.1002/rmv.2181
Excluded	Not maternal			Effect of mobile phone text message reminders on improving completeness and timeliness of routine childhood vaccinations in North-West, Ethiopia: a study protocol for randomised controlled trial	2019	BMJ Open	Mekonnen, Z. A. and Tilahun, B. and Alemu, K. and Were, M.	10.1136/bmjopen-2019-031254
Excluded	Not mHealth			Awake brain tumor resection during pregnancy: Decision making and technical nuances	2016	J Clin Neurosci	Meng, L. and Han, S. J. and Rollins, M. D. and Gelb, A. W. and Chang, E. F.	10.1016/j.jocn.2015.08.021
Excluded	Not maternal			Costs and impacts of scaling up voluntary medical male circumcision in Tanzania	2014	PLoS One	Menon, V. and Gold, E. and Godbole, R. and Castor, D. and Mahler, H. and Forsythe, S. and Ally, M. and Njeuhmeli, E.	10.1371/journal.pone.0083925
Included		Excluded	Not mHealth	Impact of an electronic clinical decision support system on workflow in antenatal care: the QUALMAT eCDSS in rural health care facilities in Ghana and Tanzania	2015	Glob Health Action	Mensah, N. and Sukums, F. and Awine, T. and Meid, A. and Williams, J. and Akweongo, P. and Kaltschmidt, J. and Haefeli, W. E. and Blank, A.	10.3402/gha.v8.25756
Excluded	Not maternal			Dietary diversity and associated factors among women of reproductive age in Jeldu District, West Shoa Zone, Oromia Ethiopia	2022	Plos One	Merga, Gudisa and Mideksa, Samson and Dida, Nagasa and Kennedy, Gina	10.1371/journal.pone.0279223
Excluded	Not maternal			Subjective assessment versus ultrasound models to diagnose ovarian cancer: A systematic review and meta-analysis	2016	Eur J Cancer	Meys, E. M. and Kaijser, J. and Kruitwagen, R. F. and Slangen, B. F. and Van Calster, B. and Aertgeerts, B. and Verbakel, J. Y. and Timmerman, D. and Van Gorp, T.	10.1016/j.ejca.2016.01.007
Excluded	Not maternal			Economic evaluation of an expert examiner and different ultrasound models in the diagnosis of ovarian cancer	2018	Eur J Cancer	Meys, E. M. J. and Jeelof, L. S. and Ramaekers, B. L. T. and Dirksen, C. D. and Kooreman, L. F. S. and Slangen, B. F. M. and Kruitwagen, Rfpm and Van Gorp, T.	10.1016/j.ejca.2018.05.003
Excluded	Not maternal			Admissions to a Low-Resource Neonatal Unit in Malawi Using a Mobile App and Dashboard: A 1-Year Digital Perinatal Outcome Audit	2021	Front Digit Health	Mgusha, Y. and Nkhoma, D. B. and Chiume, M. and Gundo, B. and Gundo, R. and Shair, F. and Hull-Bailey, T. and Lakhanpaul, M. and Lorencatto, F. and Heys, M. and Crehan, C.	10.3389/fdgth.2021.761128
Excluded	Not mHealth			The incidence and risk factors for pregnancy among hiv-positive adolescents enrolled in a large HIV treatment program in Western Kenya from 2005-2014	2017	Journal of Pediatric and Adolescent Gynecology	Millar, H. and Keter, A. and Bove, G. and Apondi, E. and Kaaria, A. and Wachira, J. and MacDonald, K. and Spitzer, R. and Braitstein, P.	https://dx.doi.org/10.1016/j.jpag.2017.03.081
Excluded	Not mHealth			Decreasing incidence of pregnancy among HIV-positive adolescents in a large HIV treatment program in western Kenya between 2005 and 2017: a retrospective cohort study	2020	Reprod Health	Millar, H. C. and Keter, A. K. and Musick, B. S. and Apondi, E. and Wachira, J. and MacDonald, K. R. and Spitzer, R. F. and Braitstein, P.	10.1186/s12978-020-01031-5
Excluded	Not mHealth			Experiences of women receiving childbirth care from public health facilities in Kumasi, Ghana	2017	Midwifery	Millicent Dzomeku, V. and van Wyk, B. and Lori, J. R.	10.1016/j.midw.2017.09.010
Excluded	Not maternal			EMAS position statement: Fertility preservation	2014	Maturitas	Mintziori, G. and Lambrinoudaki, I. and Ceausu, I. and Depypere, H. and Erel, C. T. and P√©rez-L√≥pez, F. R. and Schenck-Gustafsson, K. and van der Schouw, Y. T. and Simoncini, T. and Tremollieres, F. and Tarlatzis, B. C. and Rees, M. and Goulis, D. G.	10.1016/j.maturitas.2013.10.010
Excluded	Not maternal			A National Communications Campaign to decrease childhood stunting in Tanzania: an analysis of the factors associated with exposure	2022	BMC Public Health	Moffat, R. and Sayer, A. and DeCook, K. and Cornia, A. and Linehan, M. and Torres, S. and Mulokozi, G. and Crookston, B. and Hall, C. and West, J.	10.1186/s12889-022-12930-6
Excluded	Not mHealth			Knowledge of neonatal danger signs among recently delivered mothers in Mekedella woreda, Northeast Ethiopia, in 2017: a cross-sectional study	2020	Public Health	Molla, G. and Miskir, Y. and Belachew, A.	10.1016/j.puhe.2019.11.016
Excluded	Not maternal			Emerging perspectives on growth factor metabolic relationships in the ovarian cancer ascites environment	2022	Semin Cancer Biol	Monavarian, M. and Elhaw, A. T. and Tang, P. W. and Javed, Z. and Shonibare, Z. and Scalise, C. B. and Arend, R. and Jolly, M. K. and Sewell-Loftin, M. K. and Hempel, N. and Mythreye, K.	10.1016/j.semcancer.2022.03.004
Excluded	Not maternal			Chromosome instability is prevalent and dynamic in high-grade serous ovarian cancer patient samples	2021	Gynecol Oncol	Morden, C. R. and Farrell, A. C. and Sliwowski, M. and Lichtensztejn, Z. and Altman, A. D. and Nachtigal, M. W. and McManus, K. J.	10.1016/j.ygyno.2021.02.038
Excluded	Not maternal			A qualitative assessment of Ugandan women's perceptions and knowledge of contraception	2014	Int J Gynaecol Obstet	Morse, J. E. and Rowen, T. S. and Steinauer, J. and Byamugisha, J. and Kakaire, O.	10.1016/j.ijgo.2013.07.014
Excluded	Not mHealth			Determinants for choice of home birth over health facility birth among women of reproductive age in Tanzania: an analysis of data from the 2015-16 Tanzania demographic and health survey and malaria indicator survey	2020	BMC Pregnancy Childbirth	Moshi, F. V. and Mbotwa, C. H.	10.1186/s12884-020-03266-3
Excluded	Not mHealth			Household food insecurity is associated with both body mass index and middle upper-arm circumference of mothers in northwest Ethiopia: a comparative study	2017	Int J Womens Health	Motbainor, A. and Worku, A. and Kumie, A.	10.2147/ijwh.S130870
Excluded	Not mHealth			Preventing, but Not Caring for, Adolescent Pregnancies? Disparities in the Quality of Reproductive Health Care in Sub-Saharan Africa	2022	J Adolesc Health	Moucheraud, C. and McBride, K. and Heuveline, P. and Shah, M.	10.1016/j.jadohealth.2022.02.012
Excluded	Not maternal			Factors affecting the use of biosecurity measures for the protection of ruminant livestock and farm workers against infectious diseases in central South Africa	2022	Transboundary and Emerging Diseases	Msimang, Veerle and Rostal, Melinda K. and Cordel, Claudia and Machalaba, Catherine and Tempia, Stefano and Bagge, Whitney and Burt, Felicity J. and Karesh, William B. and Paweska, Janusz T. and Thompson, Peter N.	10.1111/tbed.14525
Excluded	Not mHealth			Antenatal couples' counselling in Uganda (ACCU): study protocol for a randomised controlled feasibility trial	2022	Pilot Feasibility Stud	Mubangizi, V. and McGrath, N. and Kabakyenga, J. K. and Muller, I. and Stuart, B. L. and Raftery, J. P. and Natukunda, S. and Ngonzi, J. and Goodhart, C. and Willcox, M. L.	10.1186/s40814-022-01049-5
Excluded	Not decision making			Introducing a Mobile-Connected Umbilical Doppler Device (UmbiFlow‚Ñ¢) into a Primary Care Maternity Setting: Does This Reduce Unnecessary Referrals to Specialised Care? Results of a Pilot Study in Kraaifontein, South Africa	2015	PLoS One	Mufenda, J. and Gebhardt, S. and van Rooyen, R. and Theron, G.	10.1371/journal.pone.0142743
Excluded	Not maternal			Implementation of a Newborn Clinical Decision Support Software (NoviGuide) in a Rural District Hospital in Eastern Uganda: Feasibility and Acceptability Study	2021	JMIR Mhealth Uhealth	Muhindo, M. and Bress, J. and Kalanda, R. and Armas, J. and Danziger, E. and Kamya, M. R. and Butler, L. M. and Ruel, T.	10.2196/23737
Excluded	Not maternal			Motivational interviewing to promote long-acting reversible contraception among Rwandan couples wishing to prevent or delay pregnancy	2020	Am J Obstet Gynecol	Mukamuyango, J. and Ingabire, R. and Parker, R. and Nyombayire, J. and Easter, S. R. and Wall, K. M. and Tichacek, A. and Nyirazinyoye, L. and Kaslow, N. and Allen, S. and Karita, E.	10.1016/j.ajog.2019.11.1280
Excluded	Not mHealth			Midwife-performed checklist and ultrasound to identify obstetric conditions at labour triage in Uganda: A quasi-experimental study	2021	Midwifery	Mulowooza, J. and Santos, N. and Isabirye, N. and Inhensiko, I. and Sloan, N. L. and Shah, S. and Butrick, E. and Waiswa, P. and Walker, D.	10.1016/j.midw.2021.102949
Excluded	Not mHealth			Squamous Cell Carcinoma of the Tongue During Pregnancy: A Case Report and Review of the Literature	2016	J Oral Maxillofac Surg	Murphy, J. and Berman, D. R. and Edwards, S. P. and Prisciandaro, J. and Eisbruch, A. and Ward, B. B.	10.1016/j.joms.2016.06.173
Excluded	Not maternal			Motivations and deterrents toward blood donation in Kampala, Uganda	2021	Soc Sci Med	Murtagh, C. M. and Katulamu, C.	10.1016/j.socscimed.2021.113681
Excluded	Not maternal			A systematic review of qualitative findings on factors enabling and deterring uptake of HIV testing in Sub-Saharan Africa	2013	Bmc Public Health	Musheke, Maurice and Ntalasha, Harriet and Gari, Sara and McKenzie, Oran and Bond, Virginia and Martin-Hilber, Adriane and Merten, Sonja	10.1186/1471-2458-13-220
Excluded	Not mHealth			Utilization and factors associated with antenatal, delivery and postnatal care services in Tigray region, Ethiopia: a community-based cross-sectional study	2020	BMC Pregnancy and Childbirth	Mussie, Alemayehu and Gebrehiwot, T. G. and Medhanyie, A. A. and Alem, Desta and Tesfu, Alemu and Atakelti, Abrha and Hagos, Godefy	http://dx.doi.org/10.1186/s12884-020-03031-6
Excluded	Not maternal			Individual-level and community-level factors associated with the family planning use among pastoralist community of Ethiopia: a community-based cross-sectional study	2020	BMJ Open	Mussie, Alemayehu and Medhanyie, A. A. and Reed, E. and Afework, Mulugeta	http://dx.doi.org/10.1136/bmjopen-2019-036519
Included		Excluded	Not clinical decision making	Leveraging open-source technology and adapting open eLearning content to improve the knowledge and motivation of Ghana's rural nurses	2016	Knowledge Management & E-Learning-an International Journal	Mwaikambo, Lisa and Dolphyne, Akuba
Excluded	Not maternal			Pharmacogenetics as a predictor chemotherapy induced peripheral neuropathy in gynecologic cancer patients treated with Taxane-based chemotherapy	2023	Gynecol Oncol	Mysona, D. and Dorr, K. and Ward, A. and Shaver, E. and Rungruang, B. and Ghamande, S.	10.1016/j.ygyno.2022.10.021
Excluded	Not mHealth			Improving access to skilled attendance at delivery: a policy brief for Uganda	2013	Int J Technol Assess Health Care	Nabudere, H. and Asiimwe, D. and Amandua, J.	10.1017/s0266462313000081
Excluded	Not maternal			Research Priorities for Eight Areas of Adolescent Health in Low- and Middle-Income Countries	2016	J Adolesc Health	Nagata, J. M. and Ferguson, B. J. and Ross, D. A.	10.1016/j.jadohealth.2016.03.016
Excluded	Not maternal			Identifying Bleeding Etiologies by Endoscopy Affected Outcomes in 10,342 Cases With Hematochezia: CODE BLUE-J Study	2021	Am J Gastroenterol	Nagata, N. and Kobayashi, K. and Yamauchi, A. and Yamada, A. and Omori, J. and Ikeya, T. and Aoyama, T. and Tominaga, N. and Sato, Y. and Kishino, T. and Ishii, N. and Sawada, T. and Murata, M. and Takao, A. and Mizukami, K. and Kinjo, K. and Fujimori, S. and Uotani, T. and Fujita, M. and Sato, H. and Suzuki, S. and Narasaka, T. and Hayasaka, J. and Funabiki, T. and Kinjo, Y. and Mizuki, A. and K…	10.14309/ajg.0000000000001413
Excluded	Not mHealth			Maternal Vaccination in Uganda: Exploring Pregnant Women, Community Leaders and Healthcare Workers' Perceptions	2021	Vaccines (Basel)	Nalubega, P. and Karafillakis, E. and Atuhaire, L. and Akite, P. and Zalwango, F. and Chantler, T. and Cochet, M. and Seeley, J. and Le Doare, K.	10.3390/vaccines9060552
Included		Excluded	Not maternal	Bringing Visibility to Community Health Work with mHealth Systems: A Case of Malawi	2017	14th IFIP WG 9.4 International Conference on Social Implications of Computers in Developing Countries (ICT4D)	Namatovu, Esther and Kanjo, Chipo and Network, Ifip Wg Swedish Program ICT Developing Reg; Int and Postgraduate Students, I. C. T. D. UIINet Cisco Indonesia Sanata Dharma Univ and Univ Islam, Indonesia	10.1007/978-3-319-59111-7_51
Included		Excluded	Not maternal	Visibility in community health work mediated by mobile health systems: A case of Malawi	2019	Electronic Journal of Information Systems in Developing Countries	Namatovu, Esther and Kanjo, Chipo	10.1002/isd2.12071
Excluded	Not SSA			Implementation of corticosteroids in treatment of COVID-19 in the ISARIC WHO Clinical Characterisation Protocol UK: prospective, cohort study	2022	Lancet Digit Health	N√§rhi, F. and Moonesinghe, S. R. and Shenkin, S. D. and Drake, T. M. and Mulholland, R. H. and Donegan, C. and Dunning, J. and Fairfield, C. J. and Girvan, M. and Hardwick, H. E. and Ho, A. and Leeming, G. and Nguyen-Van-Tam, J. S. and Pius, R. and Russell, C. D. and Shaw, C. A. and Spencer, R. G. and Turtle, L. and Openshaw, P. J. M. and Baillie, J. K. and Harrison, E. M. and Semple, M. G. and …	10.1016/s2589-7500(22)00018-8
Excluded	Not mHealth			Caring ethics and a Somali reproductive dilemma	2013	Nursing Ethics	Narruhn, Robin and Schellenberg, Ingra R.	10.1177/0969733012453363
Excluded	Not maternal			A systematic review of factors influencing fertility desires and intentions among people living with HIV/AIDS: implications for policy and service delivery	2009	AIDS Behav	Nattabi, B. and Li, J. and Thompson, S. C. and Orach, C. G. and Earnest, J.	10.1007/s10461-009-9537-y
Excluded	Not maternal			NIPO weekpeilingen 1981 NIPO opinion polls 1981	2014		Netherlands Institute for Public, Opinion and Marketing Research, Nipo	http://dx.doi.org/10.17026/dans-zah-4r5t
Excluded	Not maternal			Does integrating family planning into HIV care and treatment impact intention to use contraception? Patient perspectives from HIV-infected individuals in Nyanza Province, Kenya	2013	Int J Gynaecol Obstet	Newmann, S. J. and Grossman, D. and Blat, C. and Onono, M. and Steinfeld, R. and Bukusi, E. A. and Shade, S. and Cohen, C. R.	10.1016/j.ijgo.2013.08.001
Excluded	Not decision making			Assessing the reliability of phone surveys to measure reproductive, maternal and child health knowledge among pregnant women in rural India: a feasibility study	2022	BMJ Open	Ng, A. and Mohan, D. and Shah, N. and Scott, K. and Ummer, O. and Chamberlain, S. and Bhatnagar, A. and Dhar, D. and Agarwal, S. and Ved, R. and LeFevre, A. E.	10.1136/bmjopen-2021-056076
Excluded	Not maternal			A digital solution for a better health management of refugees in Chad	2021	Tropical Medicine and International Health	Ngaradoumadji, M. and Dande, S. and Abakar, M. and Delcroix, P. and Cherdron, T. S. and Monnier, N. and Zahorka, M. and Sugimoto, K. and Revault, D. and Lamoudi, Y. and Prytherch, H. and Raab, M. and Wyss, K. and Matthys, B.	https://dx.doi.org/10.1111/tmi.13632
Excluded	Not maternal			Determinants of the competitiveness of smallholder African indigenous vegetable farmers in high-value agro-food chains in Kenya: A multivariate probit regression analysis	2019	Agricultural and Food Economics	Ngenoh, Evans and Kurgat, Barnabas K. and Bett, Hillary K. and Kebede, Sindu W. and Bokelmann, Wolfgang	10.1186/s40100-019-0122-z
Excluded	Not mHealth			Striving for excellence: nurturing midwives' skills in Freetown, Sierra Leone	2013	Midwifery	Ngongo, C. and Christie, K. and Holden, J. and Ford, C. and Pett, C.	10.1016/j.midw.2013.01.013
Excluded	Not mHealth			Economic Evaluation of User-Fee Exemption Policies for Maternal Healthcare in Burkina Faso: Evidence From a Cost-Effectiveness Analysis	2020	Value Health	Nguyen, H. T. and Torbica, A. and Brenner, S. and Kiendr√©b√©ogo, J. A. and Tapsoba, L. and Ridde, V. and De Allegri, M.	10.1016/j.jval.2019.10.007
Excluded	Not maternal			The use of indocyanine green fluorescence angiography to assess anastomotic perfusion following bowel resection in surgery for gynecologic malignancies - A report of 100 consecutive anastomoses	2020	Gynecol Oncol	Nguyen, J. M. V. and Hogen, L. and Laframboise, S. and Bouchard-Fortier, G. and Ferguson, S. E. and Bernardini, M. Q. and May, T.	10.1016/j.ygyno.2020.05.008
Excluded	Not maternal			Community-level integration of health services and community health workers' agency in Malawi	2021	Soc Sci Med	Ngwira, C. and Mayhew, S. H. and Hutchinson, E.	10.1016/j.socscimed.2021.114463
Excluded	Not mHealth			Immune response to asymptomatic infections by Entamoeba histolytica and other enteric pathogens in pregnant women and their infants in a high HIV burdened setting in Zimbabwe	2020	J Microbiol Immunol Infect	Nhidza, A. F. and Naicker, T. and Stray-Pedersen, B. and Chisango, T. J. and Sibanda, E. P. and Ismail, A. and Bandason, T. and Makaza, C. and Duri, K. and Mduluza, T.	10.1016/j.jmii.2018.11.005
Excluded	Not mHealth			A systematic review of vital events tracking by community health agents	2019	Glob Health Action	Nichols, E. K. and Ragunanthan, N. W. and Ragunanthan, B. and Gebrehiwet, H. and Kamara, K.	10.1080/16549716.2019.1597452
Included		Excluded	Not clinical decision making	A mixed-method study exploring experiences, perceptions, and acceptability of using a safe delivery mHealth application in two district hospitals in Rwanda	2022	BMC Nurs	Nishimwe, A. and Conco, D. N. and Nyssen, M. and Ibisomi, L.	10.1186/s12912-022-00951-w
Excluded	Not reporting on tool in use			Context specific realities and experiences of nurses and midwives in basic emergency obstetric and newborn care services in two district hospitals in Rwanda: a qualitative study	2022	BMC Nursing	Nishimwe, Aurore and Conco, Daphney Nozizwe and Nyssen, Marc and Ibisomi, Latifat	10.1186/s12912-021-00793-y
Included		Excluded	Not clinical decision making	The effect of a decision-support mHealth application on maternal and neonatal outcomes in two district hospitals in Rwanda: pre - post intervention study	2022	BMC Pregnancy Childbirth	Nishimwe, A. and Ibisomi, L. and Nyssen, M. and Conco, D. N.	10.1186/s12884-022-04393-9
Included		Excluded	Not clinical decision making	Clinical decision making in basic emergency obstetric and newborn care among nurses and midwives: the role of the safe delivery mhealth application_pre-post-intervention study (research protocol)	2021	Informatics for health & social care	Nishimwe, A. and Nyssen, M. and Ibisomi, L. and Nozizwe Conco, D.	https://dx.doi.org/10.1080/17538157.2020.1869007
Included		Excluded	Review article	Are there decision support tools that might strengthen the health system for perinatal care in South African district hospitals? A review of the literature	2019	BMC Health Services Research	Nkwanyana, N. M. and Voce, A. S.	http://dx.doi.org/10.1186/s12913-019-4583-2
Excluded	Not mHealth			Potential impact of midwives in preventing and reducing maternal and neonatal mortality and stillbirths: a Lives Saved Tool modelling study	2021	Lancet Glob Health	Nove, A. and Friberg, I. K. and de Bernis, L. and McConville, F. and Moran, A. C. and Najjemba, M. and Ten Hoope-Bender, P. and Tracy, S. and Homer, C. S. E.	10.1016/s2214-109x(20)30397-1
Excluded	Not maternal			Capacity building for research synthesis and conduct of Cochrane systematic reviews in Africa	2012	Tropical Medicine and International Health	Nwachukwu, C.	https://dx.doi.org/10.1111/j.1365-3156.2011.02994_4.x
Excluded	Not mHealth			Women's perceived barriers to giving birth in health facilities in rural Kenya: A qualitative evidence synthesis	2018	Midwifery	Nyakang'o, S. B. and Booth, A.	10.1016/j.midw.2018.08.009
Excluded	Not mHealth			Virologic non-suppression and early loss to follow up among pregnant and non-pregnant adolescents aged 15-19 years initiating antiretroviral therapy in South Africa: a retrospective cohort study	2022	J Int AIDS Soc	Nyakato, P. and Schomaker, M. and Fatti, G. and Tanser, F. and Euvrard, J. and Sipambo, N. and Fox, M. P. and Haas, A. D. and Yiannoutsos, C. T. and Davies, M. A. and Cornell, M.	10.1002/jia2.25870
Excluded	Not mHealth			Virologic response of adolescents living with perinatally acquired HIV receiving antiretroviral therapy in the period of early adolescence (10-14 years) in South Africa	2021	Aids	Nyakato, P. and Schomaker, M. and Sipambo, N. and Technau, K. G. and Fatti, G. and Rabie, H. and Tanser, F. and Eley, B. and Euvrard, J. and Wood, R. and Tsondai, P. R. and Yiannoutsos, C. T. and Cornell, M. and Davies, M. A.	10.1097/qad.0000000000002818
Excluded	Not mHealth			An assessment of the supply chain management for HIV/AIDS care and treatment in Kilombero and Ulanga districts in southern Tanzania	2015	Tanzania Journal of Health Research	Nyogea, D. S. and Said, H. and Mwaigomole, G. and Stoeckle, M. and Felger, I. and Hatz, C. and Henning, L. and Franzeck, F. and Letang, E. and Geubbels, E. and Tanner, M.	https://dx.doi.org/10.4314/thrb.v17i2.2
Excluded	Not mHealth			Sustaining a newly implemented competence-based midwifery programme in Lesotho: Emerging issues	2018	Midwifery	Nyoni, C. N. and Botma, Y.	10.1016/j.midw.2018.01.015
Excluded	Not mHealth			Implementation of a referral and expert advice call Center for Maternal and Newborn Care in the resource constrained health system context of the Greater Accra region of Ghana	2021	BMC Pregnancy & Childbirth	Oduro-Mensah, Ebenezer and Agyepong, Irene Akua and Frimpong, Edith and Zweekhorst, Marjolein and Vanotoo, Linda Amarkai	10.1186/s12884-020-03534-2
Excluded	Not mHealth			Care Decision Making of Frontline Providers of Maternal and Newborn Health Services in the Greater Accra Region of Ghana	2013	PLoS ONE	Oduro-Mensah, E. and Kwamie, A. and Antwi, E. and Amissah Bamfo, S. and Bainson, H. M. and Marfo, B. and Coleman, M. A. and Grobbee, D. E. and Agyepong, I. A.	https://dx.doi.org/10.1371/journal.pone.0055610
Excluded	Not maternal			Sperm functional tests	2014	Fertil Steril	Oehninger, S. and Franken, D. R. and Ombelet, W.	10.1016/j.fertnstert.2014.09.044
Excluded	Not mHealth			Prevalence and predictors of vaccine hesitancy among expectant mothers in Enugu metropolis, South-east Nigeria	2021	J Public Health Policy	Ogbuabor, D. C. and Chime, A. C.	10.1057/s41271-020-00273-8
Excluded	Not mHealth			Implementation of free maternal and child healthcare policies: assessment of influence of context and institutional capacity of health facilities in South-east Nigeria	2018	Global health action	Ogbuabor, D. C. and Onwujekwe, O. E.	https://dx.doi.org/10.1080/16549716.2018.1535031
Excluded	Not mHealth			Effect of continuum-of-care intervention package on improving contacts and quality of maternal and newborn healthcare in Ghana: a cluster randomised controlled trial	2019	BMJ Open	Okawa, S. and Gyapong, M. and Leslie, H. and Shibanuma, A. and Kikuchi, K. and Yeji, F. and Tawiah, C. and Addei, S. and Nanishi, K. and Oduro, A. R. and Owusu-Agyei, S. and Ansah, E. and Asare, G. Q. and Yasuoka, J. and Hodgson, A. and Jimba, M.	10.1136/bmjopen-2018-025347
Excluded	Not maternal			Perceptions and experiences of childhood vaccination communication strategies among caregivers and health workers in Nigeria: A qualitative study	2017	PLoS One	Oku, A. and Oyo-Ita, A. and Glenton, C. and Fretheim, A. and Ames, H. and Muloliwa, A. and Kaufman, J. and Hill, S. and Cliff, J. and Cartier, Y. and Owoaje, E. and Bosch-Capblanch, X. and Rada, G. and Lewin, S.	10.1371/journal.pone.0186733
Excluded	Not maternal			Cash flow management techniques practices of local firms in Nigeria	2021	International Journal of Construction Management	Oladimeji, Olubimbola and Aina, Omotayo Olugbenga	10.1080/15623599.2018.1541705
Excluded	Not SSA, not reporting on used tool			Mothers' experiences with mHealth intervention for postnatal care utilisation in Nigeria: a qualitative study	2022	BMC Pregnancy Childbirth	Olajubu, A. O. and Fajemilehin, B. R. and Olajubu, T. O.	10.1186/s12884-022-05177-x
Excluded	Not maternal			Saia Justa: medindo a apropria√ß√£o de conceitos sobre planejamento familiar atrav√©s de um jogo s√©rio para dispositivos m√≥veis	2018	Revista Internacional em L√≠ngua Portuguesa	Oliveira, Isaias Jos√© Ramos de and Santos, Dimitri and Gaspar, Juliano and Reis, Zilma Silveira Nogueira and Carzola, Lorena and Dias Corr√™a-J√∫nior, M√°rio	10.31492/2184-2043.rilp2018.33/pp.37-45
Excluded	Not mHealth			Delivery outcomes of patients with pre-eclampsia at 27-34 weeks' gestation at Tygerberg Hospital, Cape Town, South Africa: a retrospective observational study	2021	SAMJ - South African Medical Journal	Olivier, S. E. and Waard, L. de and Muller, C. J. B. and Gebhardt, G. S.	http://dx.doi.org/10.7196/SAMJ.2021.v111i5.15201
Excluded	Not mHealth			A structured approach to recording AIDS-defining illnesses in Kenya: A SNOMED CT based solution	2015	J Biomed Inform	Oluoch, T. and de Keizer, N. and Langat, P. and Alaska, I. and Ochieng, K. and Okeyo, N. and Kwaro, D. and Cornet, R.	10.1016/j.jbi.2015.07.009
Excluded	Not maternal			Upsurge in neonatal tetanus in Benin City, Nigeria	2005	East Afr Med J	Omoigberale, A. I. and Abiodun, P. O.	10.4314/eamj.v82i2.9262
Excluded	Not mHealth			What if the baby doesn't survive? Health-care decision making for ill newborns in Ethiopia	2017	Soc Sci Med	Onarheim, K. H. and Sisay, M. M. and Gizaw, M. and Moland, K. M. and Miljeteig, I.	10.1016/j.socscimed.2017.11.003
Excluded	Not decision making			Narratives of Women Using a 24-Hour Ride-Hailing Transport System to Increase Access and Utilization of Maternal and Newborn Health Services in Rural Western Kenya: A Qualitative Study	2019	Am J Trop Med Hyg	Onono, M. and Odhiambo, G. O. and Congo, O. and Waguma, L. W. and Serem, T. and Owenga, M. A. and Wekesa, P.	10.4269/ajtmh.19-0132
Excluded	Not mHealth			The effects of resource improvement on decision-to-delivery times for cesarean deliveries in a Ghanaian regional hospital	2015	Int J Gynaecol Obstet	Onuoha, O. and Ramaswamy, R. and Srofenyoh, E. K. and Kim, S. M. and Owen, M. D.	10.1016/j.ijgo.2015.03.032
Excluded	Not maternal			Economic models and having children: some evidence from Kwahu, Ghana	1982	Africa (Lond)	Oppong, C. and Bleek, W.
Excluded	Not mHealth, not maternal			'It hurts, but I don't have a choice, I'm not working and I'm sick': decisions and experiences regarding abortion of women living with HIV in Cape Town, South Africa	2011	Cult Health Sex	Orner, P. and de Bruyn, M. and Cooper, D.	10.1080/13691058.2011.577907
Excluded	Not maternal			Preoperative MRI in patients with locoregional recurrent breast cancer: influence on treatment modalities	2014	Acad Radiol	Oseledchyk, A. and Kaiser, C. and Nemes, L. and D√∂bler, M. and Abramian, A. and Keyver-Paik, M. D. and Leutner, C. and Schild, H. H. and Kuhn, W. and Debald, M.	10.1016/j.acra.2014.05.012
Excluded	Not mHealth			Patterns of triggers, ideation and motivational factors of contraceptive utilization among women and gate-keepers in Nigeria: a scoping study on the resilient and accelerated scale up of DMPA-SC in Nigeria (RASUDIN)	2020	Contracept Reprod Med	Osinowo, K. and Ekholuenetale, M. and Ojomo, O. and Hassan, A. and Ladipo, O. A.	10.1186/s40834-020-00141-6
Excluded	Not mHealth			Knowledge and attitudes towards influenza and influenza vaccination among pregnant women in Kenya	2020	Vaccine	Otieno, N. A. and Nyawanda, B. and Otiato, F. and Adero, M. and Wairimu, W. N. and Atito, R. and Wilson, A. D. and Gonzalez-Casanova, I. and Malik, F. A. and Verani, J. R. and Widdowson, M. A. and Omer, S. B. and Chaves, S. S.	10.1016/j.vaccine.2020.08.015
Excluded	Not mHealth			Direct financial assistance for improved maternal and child health data: a pilot study supporting the health management information system in Malawi	2022	BMC Health Serv Res	Ouedraogo, M. O. and Tolani, M. and Mambulasa, J. and McLaughlin, K. and Bassani, D. G. and McKinnon, B.	10.1186/s12913-022-07680-5
Excluded	Not mHealth			From the shadows to light. Perceptions of women and healthcare providers of post-abortion care in Burkina Faso	2020	Soc Sci Med	Ouedraogo, R. and Juma, K.	10.1016/j.socscimed.2020.113154
Excluded	Not maternal			Valuing mangrove biodiversity and ecosystem services: A deliberative choice experiment in Mida Creek, Kenya	2019	Ecosystem Services	Owuor, Margaret Awuor and Mulwa, Richard and Otieno, Philip and Icely, John and Newton, Alice	10.1016/j.ecoser.2019.101040
Excluded	Not maternal			Using best-worst scaling to rank factors affecting vaccination demand in northern Nigeria	2017	Vaccine	Ozawa, S. and Wonodi, C. and Babalola, O. and Ismail, T. and Bridges, J.	10.1016/j.vaccine.2017.09.079
Included		Included		Use of a mHealth System to Improve Antenatal Care in Low and Lower-Middle Income Countries: Report on Patients and Healthcare Workers' Acceptability in Tanzania	2022	Int J Environ Res Public Health	Paduano, S. and Incerti, F. and Borsari, L. and Benski, A. C. and Ernest, A. and Mwampagatwa, I. and Lilungulu, A. and Masoi, T. and Bargellini, A. and Stornelli, F. and Stancanelli, G. and Borella, P. and Rweyemamu, M. A.	10.3390/ijerph192215342
Excluded	Not reporting on tool in use			Exploring the feasibility of eHealth solutions to decrease delays in maternal healthcare in remote communities of Ghana	2017	BMC Med Inform Decis Mak	Pagalday-Olivares, P. and Sj√∂qvist, B. A. and Adjordor-van de Beek, J. and Abudey, S. and Silberberg, A. R. and Buendia, R.	10.1186/s12911-017-0552-z
Excluded	Not maternal			Household Decision-Making and HIV Care Continuum Outcomes Among Women Living with HIV in Mozambique	2020	AIDS Patient Care STDS	Parcesepe, A. M. and Lahuerta, M. and Lamb, M. R. and Ahoua, L. and Abacassamo, F. and Elul, B.	10.1089/apc.2019.0268
Excluded	Not maternal			Strategic Significance of Low Viral Load of Human Papillomavirus in Uterine Cervical Cytology Specimens	2022	Diagnostics (Basel)	Park, N. J. and Park, C. S. and Jeong, J. Y. and Kim, M. and Yoo, S. H. and Chong, G. O. and Hong, D. G. and Park, J. Y.	10.3390/diagnostics12081855
Excluded	Not maternal			Gender and climate risk management: evidence of climate information use in Ghana	2020	Climatic Change	Partey, Samuel T. and Dakorah, Angela D. and Zougmore, Robert B. and Ouedraogo, Mathieu and Nyasimi, Mary and Nikoi, Gordon K. and Huyer, Sophia	10.1007/s10584-018-2239-6
Excluded	Not mHealth			Pregnancies among women living with HIV using contraceptives and antiretroviral therapy in western Kenya: a retrospective, cohort study	2021	BMC Medicine	Patel, Rena C. and Amorim, Gustavo and Jakait, Beatrice and Shepherd, Bryan E. and Mocello, A. Rain and Musick, Beverly and Bernard, Caitlin and Onono, Maricianah and Bukusi, Elizabeth A. and Wools-Kaloustian, Kara and Cohen, Craig R. and Yiannoutsos, Constantin T.	10.1186/s12916-021-02043-z
Excluded	Not maternal			Timing of Gonadectomy in Patients with Complete Androgen Insensitivity Syndrome-Current Recommendations and Future Directions	2016	J Pediatr Adolesc Gynecol	Patel, V. and Casey, R. K. and Gomez-Lobo, V.	10.1016/j.jpag.2015.03.011
Excluded	Not maternal			The use a virtual interactive system to enhance gynecologic oncology multi-disciplinary care in Zambia	2021	J Cancer Policy	Pattee, K. and Msadabwe, S. and Pfaendler, K. and Mupeta, S. and Lishimpi, E. and Zambezi, W. and Sinkala, C. and Chipampe, M. and Nteeni, M. and Jere, S. and Kalima-Munalula, M. and Kamfwa, P. and Mwanahamuntu, M. and Parham, G. and Zulu, W. and Njala, B. and Lombe, D.	10.1016/j.jcpo.2021.100298
Excluded	Not mHealth			Cost-effectiveness of low-dose aspirin for the prevention of preterm birth: a prospective study of the Global Network for Women's and Children's Health Research	2023	Lancet Glob Health	Patterson, J. K. and Neuwahl, S. and Goco, N. and Moore, J. and Goudar, S. S. and Derman, R. J. and Hoffman, M. and Metgud, M. and Somannavar, M. and Kavi, A. and Okitawutshu, J. and Lokangaka, A. and Tshefu, A. and Bose, C. L. and Mwapule, A. and Mwenechanya, M. and Chomba, E. and Carlo, W. A. and Chicuy, J. and Figueroa, L. and Krebs, N. F. and Jessani, S. and Saleem, S. and Goldenberg, R. L. a…	10.1016/s2214-109x(22)00548-4
Excluded	Not mHealth			Our future: a Lancet commission on adolescent health and wellbeing	2016	Lancet	Patton, G. C. and Sawyer, S. M. and Santelli, J. S. and Ross, D. A. and Afifi, R. and Allen, N. B. and Arora, M. and Azzopardi, P. and Baldwin, W. and Bonell, C. and Kakuma, R. and Kennedy, E. and Mahon, J. and McGovern, T. and Mokdad, A. H. and Patel, V. and Petroni, S. and Reavley, N. and Taiwo, K. and Waldfogel, J. and Wickremarathne, D. and Barroso, C. and Bhutta, Z. and Fatusi, A. O. and Mat…	10.1016/s0140-6736(16)00579-1
Excluded	Not mHealth			Exploring women's exposure to marketing of commercial formula products: a qualitative marketing study from two sites in South Africa	2022	Glob Health Action	Pereira-Kotze, C. and Horwood, C. and Haskins, L. and Kingston, G. and Luthuli, S. and Doherty, T.	10.1080/16549716.2022.2074663
Excluded	Not maternal			EMAS position statement: management of uterine fibroids	2014	Maturitas	P√©rez-L√≥pez, F. R. and Ornat, L. and Ceausu, I. and Depypere, H. and Erel, C. T. and Lambrinoudaki, I. and Schenck-Gustafsson, K. and Simoncini, T. and Tremollieres, F. and Rees, M.	10.1016/j.maturitas.2014.06.002
Excluded	Not maternal			European Resuscitation Council Guidelines 2021: Executive summary	2021	Resuscitation	Perkins, G. D. and Graesner, J. T. and Semeraro, F. and Olasveengen, T. and Soar, J. and Lott, C. and Van de Voorde, P. and Madar, J. and Zideman, D. and Mentzelopoulos, S. and Bossaert, L. and Greif, R. and Monsieurs, K. and Svavarsdottir, H. and Nolan, J. P.	https://dx.doi.org/10.1016/j.resuscitation.2021.02.003
Excluded	Not decision making			Developing targeted client communication messages to pregnant women in Bangladesh: a qualitative study	2021	Bmc Public Health	Pervin, Jesmin and Sarker, Bidhan Krishna and Nu, U. Tin and Khatun, Fatema and Rahman, A. M. Quaiyum and Venkateswaran, Mahima and Rahman, Anisur and Froen, J. Frederik and Friberg, Ingrid K.	10.1186/s12889-021-10811-y
Excluded	Not mHealth			Cost-effectiveness of management strategies for patients with recurrent ovarian cancer and inoperable malignant bowel obstruction	2022	Gynecol Oncol	Peters, P. N. and Moyett, J. M. and Davidson, B. A. and Cantrell, S. and Bliss, S. E. and Havrilesky, L. J.	10.1016/j.ygyno.2022.10.013
Excluded	Not maternal			Predictors of breastfeeding cessation among HIV-infected women in Dar es Salaam, Tanzania	2011	Matern Child Nutr	Petraro, P. and Duggan, C. and Msamanga, G. and Peterson, K. E. and Spiegelman, D. and Fawzi, W.	10.1111/j.1740-8709.2009.00236.x
Excluded	Not maternal			Rifapentine With and Without Moxifloxacin for Pulmonary Tuberculosis in People With Human Immunodeficiency Virus (S31/A5349)	2023	Clin Infect Dis	Pettit, A. C. and Phillips, P. P. J. and Kurbatova, E. and Vernon, A. and Nahid, P. and Dawson, R. and Dooley, K. E. and Sanne, I. and Waja, Z. and Mohapi, L. and Podany, A. T. and Samaneka, W. and Savic, R. M. and Johnson, J. L. and Muzanyi, G. and Lalloo, U. G. and Bryant, K. and Sizemore, E. and Scott, N. and Dorman, S. E. and Chaisson, R. E. and Swindells, S.	10.1093/cid/ciac707
Excluded	Not maternal			Caregiver Decision-Making: Household Response to Child Illness in sub-Saharan Africa	2016	Popul Res Policy Rev	Pierce, H. and Gibby, A. L. and Forste, R.	10.1007/s11113-016-9396-y
Excluded	Not maternal			Contraindications to immunotherapy: a global approach	2019	Clin Transl Allergy	Pitsios, C. and Tsoumani, M. and Bil√≤, M. B. and Sturm, G. J. and Rodr√≠guez Del R√≠o, P. and Gawlik, R. and Ru√´ff, F. and Paraskevopoulos, G. and Valovirta, E. and Pfaar, O. and Calder√≥n, M. A. and Demoly, P.	10.1186/s13601-019-0285-4
Included		Excluded	Not reporting on tool in use	Cost of installing and operating an electronic clinical decision support system for maternal health care: case of Tanzania rural primary health centres	2015	BMC Health Services Research	Pius Saronga, Happiness and Ayindenaba Dalaba, Maxwell and Dong, Hengjin and Leshabari, Melkizedeck and Sauerborn, Rainer and Sukums, Felix and Blank, Antje and Kaltschmidt, Jens and Loukanova, Svetla	10.1186/s12913-015-0780-9
Excluded	Not maternal			Efavirenz Pharmacokinetics and Human Immunodeficiency Virus Type 1 (HIV-1) Viral Suppression Among Patients Receiving Tuberculosis Treatment Containing Daily High-Dose Rifapentine	2022	Clin Infect Dis	Podany, A. T. and Pham, M. and Sizemore, E. and Martinson, N. and Samaneka, W. and Mohapi, L. and Badal-Faesen, S. and Dawson, R. and Johnson, J. L. and Mayanja, H. and Lalloo, U. and Whitworth, W. C. and Pettit, A. and Campbell, K. and Phillips, P. P. J. and Bryant, K. and Scott, N. and Vernon, A. and Kurbatova, E. V. and Chaisson, R. E. and Dorman, S. E. and Nahid, P. and Swindells, S. and Dool…	10.1093/cid/ciab1037
Excluded	Not maternal			Women's Empowerment and Child Vaccination in Kenya: The Modifying Role of Wealth	2021	Am J Prev Med	Porth, J. M. and Wagner, A. L. and Moyer, C. A. and Mutua, M. K. and Boulton, M. L.	10.1016/j.amepre.2020.08.015
Excluded	Not mHealth			[Activity of Save the Children (USA) in the cercle de Kolondieba. The transition toward better health in Mali]	1992	Pop Sahel	Poulton, M.
Excluded	Not mHealth			Avoiding a "big" baby: Local perceptions and social responses toward childbirth-related complications in Menabe, Madagascar	2018	Soc Sci Med	Pourette, D. and Pierlovisi, C. and Randriantsara, R. and Rakotomanana, E. and Mattern, C.	10.1016/j.socscimed.2018.10.002
Excluded	Not maternal			Governance of global health research consortia: Sharing sovereignty and resources within Future Health Systems	2017	Soc Sci Med	Pratt, B. and Hyder, A. A.	10.1016/j.socscimed.2016.11.039
Excluded	Not maternal			Project topics and project materials	2015		projects, Com	http://dx.doi.org/10.6084/m9.figshare.1613278.v1
Excluded	Not mHealth			Perspectives of health workers on the referral of women with obstetric complications: a qualitative study in rural Sierra Leone	2020	BMJ Open	Proos, R. and Matheron, H. and Nunes, J. V. and Falama, A. and Kamal, P. S. and Grobusch, M. P. and Akker, T. van den	http://dx.doi.org/10.1136/bmjopen-2020-041746
Excluded	Not maternal			Meeting Report: WHO Workshop on modelling global mortality and aetiology estimates of enteric pathogens in children under five. Cape Town, 28-29th November 2018	2020	Vaccine	Prudden, H. J. and Hasso-Agopsowicz, M. and Black, R. E. and Troeger, C. and Reiner, R. C. and Breiman, R. F. and Jit, M. and Kang, G. and Lamberti, L. and Lanata, C. F. and Lopman, B. A. and Ndifon, W. and Pitzer, V. E. and Platts-Mills, J. A. and Riddle, M. S. and Smith, P. G. and Hutubessy, R. and Giersing, B.	10.1016/j.vaccine.2020.01.054
Excluded	Not maternal			What Are the Drivers of Child Marriage? A Conceptual Framework to Guide Policies and Programs	2021	J Adolesc Health	Psaki, S. R. and Melnikas, A. J. and Haque, E. and Saul, G. and Misunas, C. and Patel, S. K. and Ngo, T. and Amin, S.	10.1016/j.jadohealth.2021.09.001
Excluded	Not mHealth			"If it benefits someone, it will be good:" perspectives on research participation from pregnant women living with HIV	2023	AIDS Care	Raciti, C. G. and Marsha, J. and Nafiseh, A. A. and Masese, E. R. and Apondi, E. and McHenry, M. S.	10.1080/09540121.2022.2057411
Excluded	Not maternal			Adapting the WEAI to explore gender equity among Fishers, Processors, and sellers at Zambia's Lake Bangweulu	2022	World Development	Ragsdale, Kathleen and Read-Wahidi, Mary and Marinda, Pamela and Pincus, Lauren and Torell, Elin and Kolbila, Robert	10.1016/j.worlddev.2022.105821
Excluded	Not maternal			Patient blood management and blood conservation - Complimentary concepts and solutions for blood establishments and clinical services in South Africa and beyond	2021	Transfus Apher Sci	Rambiritch, V. and Verburgh, E. and Louw, V. J.	10.1016/j.transci.2021.103207
Excluded	Not maternal			Robotic Partial Nephrectomy During Pregnancy: Case Report and Special Considerations	2016	Urology	Ramirez, D. and Maurice, M. J. and Seager, C. and Haber, G. P.	10.1016/j.urology.2015.11.037
Excluded	Not maternal			"Never at ease": cellphones, multilocational households, and the metabolic rift in western Kenya	2016	Agriculture and Human Values	Ramisch, Joshua J.	10.1007/s10460-015-9654-3
Excluded	Not mHealth			The impact of joint partner decision making on obstetric choices and outcomes among Malawian women	2016	Int J Gynaecol Obstet	Rao, N. and Esber, A. and Turner, A. and Chilewani, J. and Banda, V. and Norris, A.	10.1016/j.ijgo.2016.03.019
Excluded	Not mHealth			Barriers to uptaking HIV testing among pregnant women attending antenatal clinics in low- and middle-income countries: A systematic review of qualitative findings	2021	Australian & New Zealand Journal of Obstetrics & Gynaecology	Razzaq, Amina and Raynes-Greenow, Camille and Alam, Ashraful	10.1111/ajo.13430
Excluded	Not mHealth, not maternal			Health Care Autonomy of Women Living with HIV	2019	N Engl J Med	Redfield, R. R. and Modi, S. and Moore, C. A. and Delaney, A. and Honein, M. A. and Tomlinson, H. L.	10.1056/NEJMp1908843
Excluded	Not SSA			Engaging Patients and Clinicians in Establishing Research Priorities for Gestational Diabetes Mellitus	2017	Can J Diabetes	Rees, S. E. and Chadha, R. and Donovan, L. E. and Guitard, A. L. and Koppula, S. and Laupacis, A. and Simpson, S. and Johnson, J. A.	10.1016/j.jcjd.2016.08.219
Excluded	Not maternal			Child health and wellbeing dashboards: accountability for children's rights	2022	Lancet	Requejo, J. and Diaz, T. and Park, L. and Strong, K. and Lopez, G.	10.1016/s0140-6736(22)00738-3
Excluded	Not mHealth			Countdown to 2015 and beyond: fulfilling the health agenda for women and children	2015	Lancet	Requejo, J. H. and Bryce, J. and Barros, A. J. and Berman, P. and Bhutta, Z. and Chopra, M. and Daelmans, B. and de Francisco, A. and Lawn, J. and Maliqi, B. and Mason, E. and Newby, H. and Presern, C. and Starrs, A. and Victora, C. G.	10.1016/s0140-6736(14)60925-9
Excluded	Not mHealth			Characteristics associated with the transition to partial breastfeeding prior to 6‚Äâmonths of age: Data from seven sites in a birth cohort study	2021	Matern Child Nutr	Richard, S. A. and McCormick, B. J. J. and Murray-Kolb, L. E. and Patil, C. L. and Chandyo, R. K. and Mahopo, C. and Maciel, B. L. and Bose, A. and Mahfuz, M. and Ambikapathi, R. and Olortegui, M. P. and Caulfield, L. E.	10.1111/mcn.13166
Excluded	Not maternal			Hormonal contraceptive methods and HIV: research gaps and programmatic priorities	2017	Contraception	Riley, H. E. M. and Steyn, P. S. and Achilles, S. L. and Bass, E. and Gray, A. L. and Polis, C. B. and Kiarie, J. N.	10.1016/j.contraception.2017.05.015
Excluded	Not maternal			Digital health systems strengthening in Africa for rapid response to COVID-19	2022	Front Health Serv	Rinke de Wit, T. F. and Janssens, W. and Antwi, M. and Milimo, E. and Mutegi, N. and Marwa, H. and Ndili, N. and Owino, W. and Waiyaiya, E. and Garcia Rojas, D. C. and Dolfing, M. and de Graaff, A. and Swanepoel, R. and van der Graaf, M. H. and Mulder, D. and De Sanctis, T. and Kratule, S. and Koyuncu, C. and Rogo, K. and G√≥mez-P√©rez, G. P. and Spieker, N.	10.3389/frhs.2022.987828
Excluded	Not maternal			Socio-economic characteristics and career intentions of the WiSDOM health professional cohort in South Africa	2019	PLoS One	Rispel, L. C. and Ditlopo, P. and White, J. A. and Blaauw, D.	10.1371/journal.pone.0223739
Excluded	Not decision making			"I Was Relieved to Know That My Baby Was Safe": Women's Attitudes and Perceptions on Using a New Electronic Fetal Heart Rate Monitor during Labor in Tanzania	2018	Int J Environ Res Public Health	Rivenes Lafontan, S. and Sundby, J. and Ersdal, H. L. and Abeid, M. and Kidanto, H. L. and Mbekenga, C. K.	10.3390/ijerph15020302
Excluded	Not mHealth			Acquiring Knowledge about the Use of a Newly Developed Electronic Fetal Heart Rate Monitor: A Qualitative Study Among Birth Attendants in Tanzania	2018	Int J Environ Res Public Health	Rivenes Lafontan, S. and Sundby, J. and Kidanto, H. L. and Mbekenga, C. K. and Ersdal, H. L.	10.3390/ijerph15122863
Excluded	Not mHealth			Fourteen years of debate and workshops on the immunology of preeclampsia. Where are we now after the 2012 workshop?	2014	J Reprod Immunol	Robillard, P. Y. and Dekker, G. and Chaouat, G.	10.1016/j.jri.2013.06.003
Excluded	Not maternal			Non-operative management of extralobar pulmonary sequestration: a safe alternative to resection?	2020	Pediatric Surgery International	Robson, V. K. and Shieh, H. F. and Wilson, J. M. and Buchmiller, T. L.	https://dx.doi.org/10.1007/s00383-019-04590-2
Excluded	Not mHealth			Evaluating the competing risks of HIV acquisition and maternal mortality in Africa: a decision analysis	2012	Bjog-an International Journal of Obstetrics and Gynaecology	Rodriguez, M. I. and Reeves, M. F. and Caughey, A. B.	10.1111/j.1471-0528.2012.03402.x
Excluded	Not mHealth			Women's groups' perceptions of maternal health issues in rural Malawi	2006	Lancet	Rosato, M. and Mwansambo, C. W. and Kazembe, P. N. and Phiri, T. and Soko, Q. S. and Lewycka, S. and Kunyenge, B. E. and Vergnano, S. and Osrin, D. and Newell, M. L. and Costello, A. M.	10.1016/s0140-6736(06)69475-0
Excluded	Not maternal			MHealth to Improve Measles Immunization in Guinea-Bissau: Study Protocol for a Randomized Controlled Trial	2016	JMIR Res Protoc	Rossing, E. and Ravn, H. and Batista, C. S. and Rodrigues, A.	10.2196/resprot.5968
Included		Included		Qualitative Assessment of the Feasibility, Usability, and Acceptability of a Mobile Client Data App for Community-Based Maternal, Neonatal, and Child Care in Rural Ghana	2016	Int J Telemed Appl	Rothstein, J. D. and Jennings, L. and Moorthy, A. and Yang, F. and Gee, L. and Romano, K. and Hutchful, D. and Labrique, A. B. and LeFevre, A. E.	10.1155/2016/2515420
Excluded	Not reporting on tool in use			Leveraging mobile phones to attain sustainable development	2020	Proceedings of the National Academy of Sciences of the United States of America	Rotondi, V. and Kashyap, R. and Pesando, L. M. and Spinelli, S. and Billari, F. C.	https://dx.doi.org/10.1073/pnas.1909326117
Included		Excluded	Tool not used by healthcare workers	Acceptability, feasibility and utility of a Mobile health family planning decision aid for postpartum women in Kenya	2019	Reproductive Health	Rubee, Dev and Woods, N. F. and Unger, J. A. and Kinuthia, J. and Matemo, D. and Farid, S. and Begnel, E. R. and Kohler, P. and Drake, A. L.
Excluded	Not mHealth			Equality in Maternal and Newborn Health: Modelling Geographic Disparities in Utilisation of Care in Five East African Countries	2016	PLoS One	Ruktanonchai, C. W. and Ruktanonchai, N. W. and Nove, A. and Lopes, S. and Pezzulo, C. and Bosco, C. and Alegana, V. A. and Burgert, C. R. and Ayiko, R. and Charles, A. S. and Lambert, N. and Msechu, E. and Kathini, E. and Matthews, Z. and Tatem, A. J.	10.1371/journal.pone.0162006
Excluded	Not maternal			Opportunities for Subspecialization in Nephrology	2020	Adv Chronic Kidney Dis	Sachdeva, M. and Shah, A. D. and Singh, H. K. and Malieckal, D. A. and Rangaswami, J. and Jhaveri, K. D.	10.1053/j.ackd.2020.05.002
Excluded	Not maternal			Contraception values and preferences of people living with HIV: A systematic review	2022	Contraception	Saleem, H. T. and Rosen, J. G. and Quinn, C. and Duggaraju, A. and Kennedy, C. E.	https://dx.doi.org/10.1016/j.contraception.2021.10.014
Excluded	Not maternal			The impact of free healthcare on women's capability: A qualitative study in rural Burkina Faso	2018	Soc Sci Med	Samb, O. M. and Ridde, V.	10.1016/j.socscimed.2017.11.045
Excluded	Not maternal			Development and Internal Validation of a Predictive Model for Individual Cancer Risk Assessment for Thyroid Nodules	2020	Endocr Pract	San Laureano, F. C. and Alba, J. J. F. and Heras, J. M. J. and Mill√°n, A. I. J. and Fern√°ndez-Ladreda, M. T. and Ortega, Mdca	10.4158/ep-2020-0004
Included		Included		Effectiveness of an Electronic Partogram: A Mixed-Method, Quasi-Experimental Study Among Skilled Birth Attendants in Kenya	2019	Global health, science and practice	Sanghvi, H. and Mohan, D. and Litwin, L. and Bazant, E. and Gomez, P. and MacDowell, T. and Onsase, L. and Wabwile, V. and Waka, C. and Qureshi, Z. and Omanga, E. and Gichangi, A. and Muia, R.	https://dx.doi.org/10.9745/GHSP-D-19-00195
Excluded	Not mHealth			Quality of records in clinical forms of childbirth in the Maternity Hospital of Lubango, Angola	2022	Gac Sanit	Sanjuluca, T. H. and Almeida, A. and Correia, R. and Costas, T.	10.1016/j.gaceta.2022.102246
Excluded	Not maternal			Conjunctival mucous membrane colour as an indicator for the targeted selective treatment of haemonchosis and of the general health status of peri-urban smallholder goats in southern Malawi	2021	Prev Vet Med	Sargison, N. D. and Mazeri, S. and Gamble, L. and Lohr, F. and Chikungwa, P. and Chulu, J. and Hunsberger, K. T. and Jourdan, N. and Shah, A. and Burdon Bailey, J. L.	10.1016/j.prevetmed.2020.105225
Excluded	Not SSA			Putting the local back into planning-experiences and perceptions of state and district health functionaries of seven aspirational districts in India on an innovative planning capacity building approach	2021	International Journal of Health Planning and Management	Sarin, Enisha and Bisht, Nitin and Mohanty, Jaya Swarup and Chandra Joshi, Naresh and Kumar, Arvind and Dey, Surajit and Kumar, Harish	10.1002/hpm.3290
Excluded	Not maternal			Reproductive health and family planning needs among HIV-infected women in Sub-Saharan Africa	2013	Curr HIV Res	Sarnquist, C. C. and Rahangdale, L. and Maldonado, Y.	10.2174/1570162x11311020008
Included		Excluded	Not mHealth	Cost-effectiveness of an electronic clinical decision support system for improving quality of antenatal and childbirth care in rural Tanzania: an intervention study	2017	BMC Health Serv Res	Saronga, H. P. and Duysburgh, E. and Massawe, S. and Dalaba, M. A. and Wangwe, P. and Sukums, F. and Leshabari, M. and Blank, A. and Sauerborn, R. and Loukanova, S.	10.1186/s12913-017-2457-z
Excluded	Not mHealth			Nutrition services offered to pregnant women attending antenatal clinics in Dar es Salaam, Tanzania: A qualitative study	2020	Midwifery	Saronga, N. and Burrows, T. L. and Collins, C. E. and Mosha, I. H. and Sunguya, B. F. and Rollo, M. E.	10.1016/j.midw.2020.102783
Excluded	Not maternal			An Integrated eDiagnosis Approach (IeDA) versus standard IMCI for assessing and managing childhood illness in Burkina Faso: a stepped-wedge cluster randomised trial	2021	BMC Health Serv Res	Sarrassat, S. and Lewis, J. J. and Some, A. S. and Somda, S. and Cousens, S. and Blanchet, K.	10.1186/s12913-021-06317-3
Excluded	Not mHealth			Maternal BCG primes for enhanced health benefits in the newborn	2022	J Infect	Schaltz-Buchholzer, F. and Bjerreg√•rd √òland, C. and Berendsen, M. and Bjerregaard-Andersen, M. and Stjernholm, E. B. and Golding, C. N. and Monteiro, I. and Aaby, P. and Benn, C. S.	10.1016/j.jinf.2021.12.028
Excluded	Not mHealth			The association between parental and neonatal BCG vaccination and neonatal T helper 17 cell expansion	2022	Vaccine	Schaltz-Buchholzer, F. and Toldi, G.	10.1016/j.vaccine.2022.02.007
Excluded	Not maternal			Standardized Outcome Measures for Preterm and Hospitalized Neonates: An ICHOM Standard Set	2022	Neonatology	Schouten, E. and Haupt, J. and Ramirez, J. and Sillett, N. and Nielsen, C. and Clarke, A. and Matkin, L. and Joseph, A. and Been, J. and Bola√±os Gonz√°lez, I. and Cheong, J. and Daly, M. and Kirpalani, H. and Mader, S. and Maria, A. and Matijasevich, A. and Mittal, R. and Mutesu-Kapembwa, K. and Vavouraki, E. and Webbe, J. and Wolke, D. and Zeitlin, J. and Flemmer, A.	10.1159/000522318
Excluded	Not maternal			Fertility-sparing surgery in gynecologic cancer: A systematic review	2021	Cancers	Schuurman, T. and Zilver, S. and Samuels, S. and Schats, W. and Amant, F. and Trommel, N. and Lok, C.	https://dx.doi.org/10.3390/cancers13051008
Excluded	Not mHealth			Pathways to unsafe abortion in Ghana: the role of male partners, women and health care providers	2013	Contraception	Schwandt, H. M. and Creanga, A. A. and Adanu, R. M. and Danso, K. A. and Agbenyega, T. and Hindin, M. J.	10.1016/j.contraception.2013.03.010
Excluded	Not maternal			"So that's why I'm scared of these methods": Locating contraceptive side effects in embodied life circumstances in Burundi and eastern Democratic Republic of the Congo	2019	Soc Sci Med	Schwarz, J. and Dumbaugh, M. and Bapolisi, W. and Ndorere, M. S. and Mwamini, M. C. and Bisimwa, G. and Merten, S.	10.1016/j.socscimed.2018.09.030
Excluded	Not mHealth			Gender and Adolescence: Global Evidence: Bangladesh Chittagong-Sylhet Cross Section, 2018	2022		Seager, J. and Baird, S.	https://doi.org/10.5255/UKDA-SN-8903-1
Excluded	Not maternal			Incidence of cardiometabolic diseases in a Lesotho HIV cohort: Evidence for policy decision-making	2021	South Afr J HIV Med	Sebilo, M. and Ledibane, N. R. T. and Takuva, S.	10.4102/sajhivmed.v22i1.1246
Excluded	Not maternal			Power morcellators: a review of current practice and assessment of risk	2015	Am J Obstet Gynecol	Senapati, S. and Tu, F. F. and Magrina, J. F.	10.1016/j.ajog.2014.07.046
Excluded	Not maternal			Microeconomic institutions and personnel economics for health care delivery: a formal exploration of what matters to health workers in Rwanda	2018	Human resources for health	Serneels, P. and Lievens, T.	https://dx.doi.org/10.1186/s12960-017-0261-9
Excluded	Not SSA			Using Machine Learning to Optimize the Quality of Survey Data: Protocol for a Use Case in India	2020	JMIR Res Protoc	Shah, N. and Mohan, D. and Bashingwa, J. J. H. and Ummer, O. and Chakraborty, A. and LeFevre, A. E.	10.2196/17619
Included		Excluded	Review article	Exploring digital health interventions for pregnant women at high risk for pre-eclampsia and eclampsia in low-income and-middle-income countries: a scoping review	2022	BMJ Open	Shahil Feroz, A. and Afzal, N. and Seto, E.	10.1136/bmjopen-2021-056130
Excluded	Not mHealth			[Breastfeeding characteristics and reasons to stop breastfeeding]	2003	Harefuah	Shani, M. and Shinwell, E.
Excluded	Not mHealth			Integrating commercial ambulatory electronic health records with hospital systems: An evolutionary process	2015	International Journal of Medical Informatics	Sherer, Susan A. and Meyerhoefer, Chad D. and Sheinberg, Michael and Levick, Donald	10.1016/j.ijmedinf.2015.05.010
Excluded	Not SSA			Risk factors for congenital anomaly in a multiethnic birth cohort: an analysis of the Born in Bradford study	2013	Lancet	Sheridan, E. and Wright, J. and Small, N. and Corry, P. C. and Oddie, S. and Whibley, C. and Petherick, E. S. and Malik, T. and Pawson, N. and McKinney, P. A. and Parslow, R. C.	10.1016/s0140-6736(13)61132-0
Excluded	Not maternal			Does proximity of women to facilities with better choice of contraceptives affect their contraceptive utilization in rural Ethiopia?	2017	PLoS One	Shiferaw, S. and Spigt, M. and Seme, A. and Amogne, A. and Skr√∏vseth, S. and Desta, S. and Radloff, S. and Tsui, A. and GeertJan, D.	10.1371/journal.pone.0187311
Included		Included		Designing mHealth for maternity services in primary health facilities in a low-income setting - lessons from a partially successful implementation	2018	BMC Medical Informatics & Decision Making	Shiferaw, Solomon and Workneh, Andualem and Yirgu, Robel and Dinant, Geert-Jan and Spigt, Mark	10.1186/s12911-018-0704-9
Excluded	Not mHealth			Residual risk of mother-to-child transmission of hepatitis B virus infection despite timely birth-dose vaccination in Cameroon (ANRS 12303): a single-centre, longitudinal observational study	2022	Lancet Glob Health	Shimakawa, Y. and Veillon, P. and Birguel, J. and Pivert, A. and Sauvage, V. and Guillou-Guillemette, H. L. and Roger, S. and Njouom, R. and Ducancelle, A. and Amta, P. and Huraux, J. M. and Adoukara, J. P. and Lunel-Fabiani, F.	10.1016/s2214-109x(22)00026-2
Excluded	Not mHealth			Husbands' experiences and perceptions regarding the use of maternity waiting homes in rural Zambia	2016	Int J Gynaecol Obstet	Sialubanje, C. and Massar, K. and Kirch, E. M. and van der Pijl, M. S. and Hamer, D. H. and Ruiter, R. A.	10.1016/j.ijgo.2015.08.023
Excluded	Not mHealth			Improving access to skilled facility-based delivery services: Women's beliefs on facilitators and barriers to the utilisation of maternity waiting homes in rural Zambia	2015	Reprod Health	Sialubanje, C. and Massar, K. and van der Pijl, M. S. and Kirch, E. M. and Hamer, D. H. and Ruiter, R. A.	10.1186/s12978-015-0051-6
Excluded	Not mHealth			Appropriateness and timeliness of care-seeking for complications of pregnancy and childbirth in rural Ethiopia: a case study of the Maternal and Newborn Health in Ethiopia Partnership	2017	J Health Popul Nutr	Sibley, L. M. and Amare, Y. and Abebe, S. T. and Belew, M. L. and Shiffra, K. and Barry, D.	10.1186/s41043-017-0120-2
Excluded	Not maternal			A mobile phone application for agricultural extension in marginalised rural areas of Pongola region, Zululand district, South Africa	2019	South African Journal of Agricultural Extension	Simelane, P. T. and Lall, M. and Kogeda, O. P.	10.17159/2413-3221/2019/v47n1a495
Excluded	Not mHealth			Delivering health interventions to women, children, and adolescents in conflict settings: what have we learned from ten country case studies?	2021	Lancet	Singh, N. S. and Ataullahjan, A. and Ndiaye, K. and Das, J. K. and Wise, P. H. and Altare, C. and Ahmed, Z. and Sami, S. and Akik, C. and Tappis, H. and Mirzazada, S. and Garc√©s-Palacio, I. C. and Ghattas, H. and Langer, A. and Waldman, R. J. and Spiegel, P. and Bhutta, Z. A. and Blanchet, K.	10.1016/s0140-6736(21)00132-x
Excluded	Not mHealth			Parent-daughter communication about abortion among nonpregnant African-American adolescent females	2014	J Adolesc Health	Sisco, K. M. and Martins, S. L. and Kavanagh, E. K. and Gilliam, M. L.	10.1016/j.jadohealth.2014.07.010
Excluded	Not mHealth			"Part of the Ritual": Exploring Patient and Physician Decision Making Regarding Anticoagulation Use in Obstetric Antiphospholipid Syndrome	2021	Thromb Haemost	Skeith, L. and Rodger, M. A. and Bates, S. M. and Gonsalves, C. and Karovitch, A. and Taylor, T. S.	10.1055/a-1366-9261
Excluded	Not mHealth			Evaluation of a midwife-led, hospital based vaccination service for pregnant women	2021	Hum Vaccin Immunother	Skirrow, H. and Holder, B. and Meinel, A. and Narh, E. and Donaldson, B. and Bosanquet, A. and Barnett, S. and Kampmann, B.	10.1080/21645515.2020.1770515
Excluded	Not mHealth			Maternity care monitoring (MCM): implications for practice, research, and medical education	1988	Trop J Obstet Gynaecol	Smith, J. B.
Excluded	Not maternal			Efficacy of artemisinin-based combination therapies and prevalence of molecular markers associated with artemisinin, piperaquine and sulfadoxine-pyrimethamine resistance in Sierra Leone	2018	Acta Trop	Smith, S. J. and Kamara, A. R. Y. and Sahr, F. and Samai, M. and Swaray, A. S. and Menard, D. and Warsame, M.	10.1016/j.actatropica.2018.06.016
Excluded	Not mHealth			Mothers' reading skills and child survival in Nigeria: examining the relevance of mothers' decision-making power	2013	Soc Sci Med	Smith-Greenaway, E.	10.1016/j.socscimed.2013.08.011
Excluded	Not maternal			The Importance of Failure: How Doing Impact Surveys That Fail Saves Trachoma Programs Money	2020	Am J Trop Med Hyg	Solomon, A. W. and Hooper, P. J. and Bangert, M. and Mwingira, U. J. and Bakhtiari, A. and Brady, M. A. and Fitzpatrick, C. and Jones, I. and Kabona, G. and Kello, A. B. and Millar, T. and Mosher, A. W. and Ngondi, J. M. and Nshala, A. and Renneker, K. and Rotondo, L. A. and Stelmach, R. and Harding-Esch, E. M. and Malecela, M. N.	10.4269/ajtmh.20-0686
Included		Excluded	Review article	Assessing the Effect of mHealth Interventions in Improving Maternal and Neonatal Care in Low- and Middle-Income Countries: A Systematic Review	2016	PLoS One	Sondaal, S. F. and Browne, J. L. and Amoakoh-Coleman, M. and Borgstein, A. and Miltenburg, A. S. and Verwijs, M. and Klipstein-Grobusch, K.	10.1371/journal.pone.0154664
Excluded	Not mHealth			'Scaling-up is a craft not a science': Catalysing scale-up of health innovations in Ethiopia, India and Nigeria	2014	Soc Sci Med	Spicer, N. and Bhattacharya, D. and Dimka, R. and Fanta, F. and Mangham-Jefferies, L. and Schellenberg, J. and Tamire-Woldemariam, A. and Walt, G. and Wickremasinghe, D.	10.1016/j.socscimed.2014.09.046
Excluded	Not mHealth, not maternal			Electronic alert system for improving appropriate thromboprophylaxis in hospitalized medical patients: a randomized controlled trial	2017	Journal of Thrombosis and Haemostasis	Spirk, D. and Stuck, A. K. and Hager, A. and Engelberger, R. P. and Aujesky, D. and Kucher, N.	https://dx.doi.org/10.1111/jth.13812
Excluded	Not mHealth			Accelerate progress-sexual and reproductive health and rights for all: report of the Guttmacher-Lancet Commission	2018	Lancet	Starrs, A. M. and Ezeh, A. C. and Barker, G. and Basu, A. and Bertrand, J. T. and Blum, R. and Coll-Seck, A. M. and Grover, A. and Laski, L. and Roa, M. and Sathar, Z. A. and Say, L. and Serour, G. I. and Singh, S. and Stenberg, K. and Temmerman, M. and Biddlecom, A. and Popinchalk, A. and Summers, C. and Ashford, L. S.	10.1016/s0140-6736(18)30293-9
Excluded	Not maternal			Pathology and oncology in Africa: Education and training for the future in cancer research-East African Regional Meeting Cancer centers in low-And middle-income countries	2015	Infectious Agents and Cancer	Stefan, D. C. and Masalu, N. and Ngendahayo, L. and Amadori, D. and Botteghi, M. and Mendy, M. and Othieno-Aabinya, N. A. and Ngoma, T. and Asirwa, F. and Balogun, O. and Ngwa, W. and Vuhahula, E. and Adesina, A.	https://dx.doi.org/10.1186/s13027-015-0044-7
Included		Excluded	Review article	A systematic review of randomized controlled trials of mHealth interventions against non-communicable diseases in developing countries	2016	Bmc Public Health	Stephani, Victor and Opoku, Daniel and Quentin, Wilm	10.1186/s12889-016-3226-3
Excluded	Not maternal			An interactive website for informed contraception choice: randomised evaluation of Contraception Choices	2020	Digit Health	Stephenson, J. and Bailey, J. V. and Gubijev, A. and D'Souza, P. and Oliver, S. and Blandford, A. and Hunter, R. and Shawe, J. and Rait, G. and Brima, N. and Copas, A.	10.1177/2055207620936435
Excluded	Not mHealth			Associations between antenatal depression and neonatal outcomes in Malawi	2019	Matern Child Nutr	Stewart, R. C. and Ashorn, P. and Umar, E. and Dewey, K. G. and Ashorn, U. and Creed, F. and Rahman, A. and Tomenson, B. and Prado, E. L. and Maleta, K.	10.1111/mcn.12709
Excluded	Not maternal			Developing Experimental Vignettes to Identify Gender Norms Associated With Transactional Sex for Adolescent Girls and Young Women in Central Uganda	2019	J Adolesc Health	Stoebenau, K. and Kyegombe, N. and Bingenheimer, J. B. and Ddumba-Nyanzi, I. and Mulindwa, J.	10.1016/j.jadohealth.2018.11.009
Excluded	Not maternal			The Interpretive Variability of Cervical Biopsies and Its Relationship to HPV Status	2015	Am J Surg Pathol	Stoler, M. H. and Ronnett, B. M. and Joste, N. E. and Hunt, W. C. and Cuzick, J. and Wheeler, C. M.	10.1097/pas.0000000000000381
Excluded	Not maternal			Enhanced Recovery and Surgical Optimization Protocol for Minimally Invasive Gynecologic Surgery: An AAGL White Paper	2021	J Minim Invasive Gynecol	Stone, R. and Carey, E. and Fader, A. N. and Fitzgerald, J. and Hammons, L. and Nensi, A. and Park, A. J. and Ricci, S. and Rosenfield, R. and Scheib, S. and Weston, E.	10.1016/j.jmig.2020.08.006
Excluded	Not maternal			Use of a tablet-based system to perform abdominal ultrasounds in a field investigation of schistosomiasis-related morbidity in western Kenya	2021	American Journal of Tropical Medicine and Hygiene	Straily, A. and Malit, A. O. and Wanja, D. and Kavere, E. A. and Kiplimo, R. and Aera, R. and Momanyi, C. and Mwangi, S. and Mukire, S. and Souza, A. A. and Wiegand, R. E. and Montgomery, S. P. and Secor, W. E. and Odiere, M. R.	https://dx.doi.org/10.4269/ajtmh.20-1175
Excluded	Not maternal			"If I Am Ready": Exploring the relationships between masculinities, pregnancy, and abortion among men in James Town, Ghana	2022	Soc Sci Med	Strong, J. and Lamptey, N. L. S. and Quartey, N. K. and Owoo, N. K. R.	10.1016/j.socscimed.2022.115454
Excluded	Not mHealth			Experiences of private sector quality care amongst mothers, newborns, and children in low- and middle-income countries: a systematic review	2021	BMC Health Serv Res	Strong, J. and Lattof, S. R. and Maliqi, B. and Yaqub, N.	10.1186/s12913-021-06905-3
Excluded	Not mHealth			Rewriting abortion: deploying medical records in jurisdictional negotiation over a forbidden practice in Senegal	2014	Soc Sci Med	Suh, S.	10.1016/j.socscimed.2014.02.030
Included		Excluded	Not mHealth	Health workers' knowledge of and attitudes towards computer applications in rural African health facilities	2014	Glob Health Action	Sukums, F. and Mensah, N. and Mpembeni, R. and Kaltschmidt, J. and Haefeli, W. E. and Blank, A.	10.3402/gha.v7.24534
Included		Excluded	Not mHealth	Promising adoption of an electronic clinical decision support system for antenatal and intrapartum care in rural primary healthcare facilities in sub-Saharan Africa: The QUALMAT experience	2015	Int J Med Inform	Sukums, F. and Mensah, N. and Mpembeni, R. and Massawe, S. and Duysburgh, E. and Williams, A. and Kaltschmidt, J. and Loukanova, S. and Haefeli, W. E. and Blank, A.	10.1016/j.ijmedinf.2015.05.002
Excluded	Not maternal			Investigating feasibility of 2021 WHO protocol for cervical cancer screening in underscreened populations: PREvention and SCReening Innovation Project Toward Elimination of Cervical Cancer (PRESCRIP-TEC)	2022	BMC Public Health	Sultanov, M. and Zeeuw, J. and Koot, J. and der Schans, J. V. and Beltman, J. J. and Fouw, M. and Majdan, M. and Rusnak, M. and Nazrul, N. and Rahman, A. and Nakisige, C. and Rao, A. P. and Prasad, K. and Guruvare, S. and Biesma, R. and Versluis, M. and de Bock, G. H. and Stekelenburg, J.	10.1186/s12889-022-13488-z
Excluded	Not maternal			Prescribing and research in medicines management (uk & ireland): Conference 2013 imperial hotel london january 24TH 2013 "intelligent polypharmacy... it's not all about the number"	2013	Pharmacoepidemiology and Drug Safety	Sumayah, A. J. and Ian, B. and Graham, D. and Robert, S.	https://dx.doi.org/10.1002/pds.3428
Excluded	Not maternal			Point-of-care ultrasound for tuberculosis management in Sub-Saharan Africa-a balanced SWOT analysis	2022	International Journal of Infectious Diseases	Suttels, Veronique and Du Toit, Jacques Daniel and Fiogbe, Arnauld Attannon and Wachinou, Ablo Prudence and Guendehou, Brice and Alovokpinhou, Frederic and Toukoui, Pericles and Hada, Aboudou Rassisou and Sefou, Fadyl and Vinasse, Prudence and Makpemikpa, Ginette and Capo-chichi, Diane and Garcia, Elena and Brahier, Thomas and Keitel, Kristina and Ouattara, Khadidia and Cissoko, Yacouba and Beye,…	10.1016/j.ijid.2022.07.009
Included		Excluded	Not mHealth	Can a Structured, Electronic Approach to Shared Decision-making Increase Attempted Trial of Labor?	2020	JAMA: Journal of the American Medical Association	Swamy, Geeta K. and Grotegut, Chad A.	10.1001/jama.2020.5947
Excluded	Not maternal			Exploring evidence-policy linkages in health research plans: A case study from six countries	2008	Health Research Policy and Systems	Syed, S. B. and Hyder, A. A. and Bloom, G. and Sundaram, S. and Bhuiya, A. and Zhenzhong, Z. and Kanjilal, B. and Oladepo, O. and Pariyo, G. and Peters, D. H.	https://dx.doi.org/10.1186/1478-4505-6-4
Excluded	Not maternal			Can we improve breast cancer management using an image-guided histopathology workup supported by larger histopathology sections?	2023	Eur J Radiol	Tab√°r, L. and Dean, P. B. and Lee Tucker, F. and V√∂r√∂s, A.	10.1016/j.ejrad.2023.110750
Excluded	Not decision making			Willingness to Use Mobile based e-Partograph and Associated Factors among Care Providers in North Gondar Zone, Northwest Ethiopia	2019	Online J Public Health Inform	Tadesse, Y. and Gelagay, A. A. and Tilahun, B. and Endehabtu, B. F. and Mekonnen, Z. A. and Gashu, K. D.	10.5210/ojphi.v11i2.9468
Excluded	Not mHealth			Renal cell carcinoma with pregnancy, a case report	2019	European Journal of Obstetrics Gynecology and Reproductive Biology	Taha, M. and Al Ibrahim, A. and Sayed, A. and Khaldi, H. M. and Chilaka, V.	https://dx.doi.org/10.1016/j.ejogrb.2018.08.083
Excluded	Not maternal			A Hybrid Approach for Designing Dynamic and Data-Driven Clinical Pathways Point of Care Instruments in Low Resource Settings	2022	Stud Health Technol Inform	Tegenaw, G. S. and Amenu, D. and Ketema, G. and Verbeke, F. and Cornelis, J. and Jansen, B.	10.3233/shti220087
Excluded	Not mHealth			Evaluating a clinical decision support point of care instrument in low resource setting	2023	BMC Med Inform Decis Mak	Tegenaw, G. S. and Amenu, D. and Ketema, G. and Verbeke, F. and Cornelis, J. and Jansen, B.	10.1186/s12911-023-02144-0
Excluded	Not mHealth			Effect of pregnancy weight gain on infant birth weight among mothers attending antenatal care from private clinics in Mekelle City, Northern Ethiopia: A facility based follow-up study	2019	Plos One	Tela, Freweini Gebrearegay and Bezabih, Afework Mulugeta and Adhanu, Amaha Kahsay	10.1371/journal.pone.0212424
Excluded	Not maternal			Development of a core outcome set and outcome definitions for studies on uterus-sparing treatments of adenomyosis (COSAR): an international multistakeholder-modified Delphi consensus study	2022	Hum Reprod	Tellum, T. and Naftalin, J. and Chapron, C. and Dueholm, M. and Guo, S. W. and Hirsch, M. and Larby, E. R. and Munro, M. G. and Saridogan, E. and van der Spuy, Z. M. and Jurkovic, D.	10.1093/humrep/deac166
Excluded	Not maternal			Influenza economic burden among potential target risk groups for immunization in South Africa, 2013-2015	2020	Vaccine	Tempia, S. and Moyes, J. and Cohen, A. L. and Walaza, S. and McMorrow, M. L. and Edoka, I. and Fraser, H. and Treurnicht, F. K. and Hellferscee, O. and Wolter, N. and von Gottberg, A. and McAnerney, J. M. and Dawood, H. and Variava, E. and Cohen, C.	10.1016/j.vaccine.2020.09.033
Excluded	Not maternal			Influenza disease burden among potential target risk groups for immunization in South Africa, 2013-2015	2020	Vaccine	Tempia, S. and Walaza, S. and Moyes, J. and McMorrow, M. L. and Cohen, A. L. and Edoka, I. and Fraser, H. and Treurnicht, F. K. and Hellferscee, O. and Wolter, N. and von Gottberg, A. and McAnerney, J. M. and Dawood, H. and Variava, E. and Cohen, C.	10.1016/j.vaccine.2020.04.045
Excluded	Not mHealth			Determinants and development of a web-based child mortality prediction model in resource-limited settings: A data mining approach	2017	Comput Methods Programs Biomed	Tesfaye, B. and Atique, S. and Elias, N. and Dibaba, L. and Shabbir, S. A. and Kebede, M.	10.1016/j.cmpb.2016.11.013
Excluded	Not mHealth			Promoting male partner HIV testing and safer sexual decision making through secondary distribution of self-tests by HIV-negative female sex workers and women receiving antenatal and post-partum care in Kenya: a cohort study	2016	Lancet HIV	Thirumurthy, H. and Masters, S. H. and Mavedzenge, S. N. and Maman, S. and Omanga, E. and Agot, K.	10.1016/s2352-3018(16)00041-2
Excluded	Not maternal			International Society for Gynecologic Endoscopy (ISGE) guidelines and recommendations on gynecological endoscopy during the evolutionary phases of the SARS-CoV-2 pandemic	2020	Eur J Obstet Gynecol Reprod Biol	Thomas, V. and Maillard, C. and Barnard, A. and Snyman, L. and Chrysostomou, A. and Shimange-Matsose, L. and Van Herendael, B.	10.1016/j.ejogrb.2020.08.039
Excluded	Not mHealth			[CERPOD intensifies its support to national health programs]	1992	Pop Sahel	Thome, M. and Traore, B.
Excluded	Not decision making			Experience implementing OpenMRS to support maternal and reproductive health in Northern Nigeria	2010	Stud Health Technol Inform	Thompson, A. and Castle, E. and Lubeck, P. and Makarfi, P. S.
Excluded	Not maternal			Sexual odor discrimination and physiological profiles in adult male rats after a neonatal, short term, reversible nasal obstruction	2014	Brain Res Bull	Thornton, S. N. and Padzys, G. S. and Trabalon, M.	10.1016/j.brainresbull.2014.04.009
Excluded	Not maternal			Electronic health, telemedicine, and new paradigms for training and care	2017	Curr Opin HIV AIDS	Todd, C. S. and Mills, S. J. and Innes, A. L.	10.1097/coh.0000000000000402
Excluded	Not maternal			Preferences for a potential longer-acting injectable contraceptive: perspectives from women, providers, and policy makers in Kenya and Rwanda	2014	Glob Health Sci Pract	Tolley, E. E. and McKenna, K. and Mackenzie, C. and Ngabo, F. and Munyambanza, E. and Arcara, J. and Rademacher, K. H. and Lendvay, A.	10.9745/ghsp-d-13-00147
Excluded	Not maternal			Proceedings of the 3rd IPLeiria's International Health Congress : Leiria, Portugal. 6-7 May 2016	2016	BMC Health Serv Res	Tom√°s, C. C. and Oliveira, E. and Sousa, D. and Uba-Chupel, M. and Furtado, G. and Rocha, C. and Teixeira, A. and Ferreira, P. and Alves, C. and Gisin, S. and Catarino, E. and Carvalho, N. and Coucelo, T. and Bonfim, L. and Silva, C. and Franco, D. and Gonz√°lez, J. A. and Jardim, H. G. and Silva, R. and Baixinho, C. L. and Presado M¬™, H. and Marques M¬™, F. and Cardoso, M. E. and Cunha, M. and…
Excluded	Not decision making			Reported infant feeding practices and contextual influences on breastfeeding: qualitative interviews with women registered to MomConnect in three South African provinces	2020	Int Breastfeed J	Trafford, Z. and Jewett, S. and Swartz, A. and LeFevre, A. E. and Winch, P. J. and Colvin, C. J. and Barron, P. and Bamford, L.	10.1186/s13006-020-00315-7
Excluded	Not mHealth			Birth spacing and informed family planning choices after childbirth in Burkina Faso and the Democratic Republic of Congo: Participatory action research to design and evaluate a decision-making tool for providers and their clients	2018	Patient Educ Couns	Tran, N. T. and Yameogo, W. M. M. and Langwana, F. and Kouanda, S. and Thieba, B. and Mashinda, D. and Yodi, R. and Nyandwe Kyloka, J. and Millogo, T. and Coulibaly, A. and Zan, S. and Kini, B. and Ouedraogo, B. and Puludisi, F. and Cuzin-Kihl, A. and Reier, S. and Kiarie, J. and Gaffield, M. E.	10.1016/j.pec.2018.05.004
Excluded	Not maternal			The relationship between extended kin resources and children's healthcare utilization: An analysis of family networks	2023	Soc Sci Med	Treleaven, E.	10.1016/j.socscimed.2023.115720
Excluded	Not maternal			Global evidence of gender inequity in academic health research: a living scoping review protocol	2020	JBI Evid Synth	Tricco, A. C. and Lachance, C. C. and Rios, P. and Darvesh, N. and Antony, J. and Radhakrishnan, A. and Anand, S. S. and Baxter, N. and Burns, K. E. A. and Coyle, D. and Curran, J. A. and Fiest, K. and Graham, I. D. and Hawker, G. and L√©gar√©, F. and Watt, J. and Witteman, H. O. and Clark, J. P. and Bourgeault, I. L. and Leigh, J. P. and Ahmed, S. B. and Lawford, K. and Aiken, A. and Falk-Krzesi…	10.11124/jbies-20-00078
Excluded	Not mHealth			Factors associated with the upsurge in the use of delivery care services in Sierra Leone	2020	Public Health	Tsawe, M. and Sathiya Susuman, A.	10.1016/j.puhe.2019.11.002
Excluded	Not maternal			Non-communicable disease epidemic: epidemiology in action (EuroEpi 2013 and NordicEpi 2013): Aarhus, Denmark from 11 August to 14 August 2013	2013	European Journal of Epidemiology	Tsukinoki, R. and Murakami, Y.	https://dx.doi.org/10.1007/s10654-013-9820-0
Included		Excluded	Tool not used by healthcare workers	Understanding gender dynamics in mHealth interventions can enhance the sustainability of benefits of digital technology for maternal healthcare in rural Nigeria	2022	Front Glob Womens Health	Udenigwe, O. and Okonofua, F. E. and Ntoimo, L. F. C. and Yaya, S.	10.3389/fgwh.2022.1002970
Excluded	Not SSA			The role of digital clinical decision support tool in improving quality of intrapartum and postpartum care: experiences from two states of India	2021	Bmc Pregnancy and Childbirth	Usmanova, Gulnoza and Lalchandani, Kamlesh and Srivastava, Ashish and Joshi, Chandra Shekhar and Bhatt, Deepak Chandra and Bairagi, Anand Kumar and Jain, Yashpal and Afzal, Mohammed and Dhoundiyal, Rashmi and Benawri, Jyoti and Chaudhary, Tarun and Mishra, Archana and Wadhwa, Rajni and Sridhar, Pompy and Bahl, Nupur and Gaikwad, Pratibha and Sood, Bulbul	10.1186/s12884-021-03710-y
Excluded	Not maternal			Reflections on informed choice in resource-poor settings: the case of infant feeding counselling in PMTCT programmes in Tanzania	2014	Soc Sci Med	V√•ga, B. B. and Moland, K. M. and Evjen-Olsen, B. and Blystad, A.	10.1016/j.socscimed.2014.01.005
Excluded	Not mHealth			Finding the gap: revealing local disparities in coverage of maternal, newborn and child health services in South Sudan using lot quality assurance sampling	2015	Trop Med Int Health	Valadez, J. J. and Berendes, S. and Lako, R. and Gould, S. and Vargas, W. and Milner, S.	10.1111/tmi.12613
Excluded	Not mHealth			Adverse pregnancy and neonatal outcomes associated with Neisseria gonorrhoeae, Mycoplasma genitalium, M. hominis, Ureaplasma urealyticum and U. parvum: a systematic review and meta-analysis protocol	2018	BMJ Open	Vallely, L. M. and Egli-Gany, D. and Pomat, W. and Homer, C. S. and Guy, R. and Wand, H. and Silver, B. and Rumbold, A. R. and Kaldor, J. M. and Low, N. and Vallely, A. J.	10.1136/bmjopen-2018-024175
Excluded	Not mHealth			Exploring women's perspectives of access to care during pregnancy and childbirth: a qualitative study from rural Papua New Guinea	2013	Midwifery	Vallely, L. M. and Homiehombo, P. and Kelly, A. M. and Vallely, A. and Homer, C. S. and Whittaker, A.	10.1016/j.midw.2013.03.011
Excluded	Not maternal			Health care input constraints and cost effectiveness analysis decision rules	2018	Soc Sci Med	van Baal, P. and Morton, A. and Severens, J. L.	10.1016/j.socscimed.2018.01.026
Excluded	Not maternal			A mathematical model for interpretable clinical decision support with applications in gynecology	2012	PLoS ONE	van Belle, V. M. C. A. and van Calster, B. and Timmerman, D. and Bourne, T. and Bottomley, C. and Valentin, L. and Neven, P. and van Huffel, S. and Suykens, J. A. K. and Boyd, S.	https://dx.doi.org/10.1371/journal.pone.0034312
Excluded	Not maternal			The tablets, ring, injections as options (TRIO) study: What young african women chose and used for future HIV and pregnancy prevention	2018	Journal of the International AIDS Society	van der Straten, A. and Agot, K. and Ahmed, K. and Weinrib, R. and Browne, E. N. and Manenzhe, K. and Owino, F. and Schwartz, J. and Minnis, A.	https://dx.doi.org/10.1002/jia2.25094
Excluded	Not maternal			A spline-based tool to assess and visualize the calibration of multiclass risk predictions	2015	J Biomed Inform	Van Hoorde, K. and Van Huffel, S. and Timmerman, D. and Bourne, T. and Van Calster, B.	10.1016/j.jbi.2014.12.016
Excluded	Not mHealth			Recurrence of hypertensive disorders of pregnancy: an individual patient data metaanalysis	2015	American Journal of Obstetrics and Gynecology	van Oostwaard, Miriam F. and Langenveld, Josje and Schuit, Ewoud and Papatsonis, Dimitri N. M. and Brown, Mark A. and Byaruhanga, Romano N. and Bhattacharya, Sohinee and Campbell, Doris M. and Chappell, Lucy C. and Chiaffarino, Francesca and Crippa, Isabella and Facchinetti, Fabio and Ferrazzani, Sergio and Ferrazzi, Enrico and Figueiro-Filho, Ernesto A. and Gaugler-Senden, Ingrid P. M. and Haava…	10.1016/j.ajog.2015.01.009
Included		Included		The Development of an Electronic Clinical Decision and Support System to Improve the Quality of Antenatal Care in Rural Tanzania: Lessons Learned Using Intervention Mapping	2021	Front Public Health	van Pelt, S. and Massar, K. and Shields-Zeeman, L. and de Wit, J. B. F. and van der Eem, L. and Lughata, A. S. and Ruiter, R. A. C.	10.3389/fpubh.2021.645521
Excluded	Not maternal			Physical activity behaviours in adolescence: current evidence and opportunities for intervention	2021	Lancet	van Sluijs, E. M. F. and Ekelund, U. and Crochemore-Silva, I. and Guthold, R. and Ha, A. and Lubans, D. and Oyeyemi, A. L. and Ding, D. and Katzmarzyk, P. T.	10.1016/s0140-6736(21)01259-9
Excluded	Not maternal			Reproductive desires of men and women living with HIV: implications for family planning counselling	2015	Reprod Biomed Online	van Zyl, C. and Visser, M. J.	10.1016/j.rbmo.2015.06.004
Excluded	Not mHealth			Mobile outreach services for family planning in Tanzania: an overview of financial costs	2013	The RESPOND Project Study Series: Contributions to Global Knowledge	Vance, G. and Bratt, J.
Excluded	Not maternal			Natural history of liver disease in a large international cohort of children with Alagille syndrome: Results from the GALA study	2023	Hepatology	Vandriel, S. M. and Li, L. T. and She, H. and Wang, J. S. and Gilbert, M. A. and Jankowska, I. and Czubkowski, P. and Gliwicz-Miedzi≈Ñska, D. and Gonzales, E. M. and Jacquemin, E. and Bouligand, J. and Spinner, N. B. and Loomes, K. M. and Piccoli, D. A. and D'Antiga, L. and Nicastro, E. and Sokal, √â and Demaret, T. and Ebel, N. H. and Feinstein, J. A. and Fawaz, R. and Nastasio, S. and Lacaille,…	10.1002/hep.32761
Excluded	Not maternal			How to Develop an Electronic Clinical Endometriosis Research File Integrated in Clinical Practice	2015	Biomed Res Int	Vanhie, A. and Fassbender, A. and O, D. and Tomassetti, C. and Meuleman, C. and Peeraer, K. and Debrock, S. and D'Hooghe, T.	10.1155/2015/460925
Excluded	Not maternal			Black Women's Psychosocial Experiences with Seeking Surgical Treatment for Uterine Fibroids: Implications for Clinical Practice	2021	Womens Health Issues	VanNoy, B. N. and Bowleg, L. and Marfori, C. and Moawad, G. and Zota, A. R.	10.1016/j.whi.2021.01.001
Excluded	Not maternal			A Novel Mobile Health Tool for Home-Based Identification of Neonatal Illness in Uganda: Formative Usability Study	2019	JMIR Mhealth Uhealth	Vanosdoll, M. and Ng, N. and Ho, A. and Wallingford, A. and Xu, S. and Matin, S. B. and Verma, N. and Farzin, A. and Golden, W. C. and Yazdi, Y. and Waiswa, P. and Labrique, A. and Acharya, S.	10.2196/14540
Excluded	Not mHealth			The role of immune correlates of protection on the pathway to licensure, policy decision and use of group B Streptococcus vaccines for maternal immunization: considerations from World Health Organization consultations	2019	Vaccine	Vekemans, J. and Crofts, J. and Baker, C. J. and Goldblatt, D. and Heath, P. T. and Madhi, S. A. and Le Doare, K. and Andrews, N. and Pollard, A. J. and Saha, S. K. and Schrag, S. J. and Smith, P. G. and Kaslow, D. C.	10.1016/j.vaccine.2019.04.039
Included		Excluded	Not reporting on tool in use	Design and Usability Testing of an mHealth Application for Midwives in Rural Ghana	2011		Velez, Olivia
Included		Excluded	Not reporting on tool in use	A usability study of a mobile health application for rural Ghanaian midwives	2014	J Midwifery Womens Health	V√©lez, O. and Okyere, P. B. and Kanter, A. S. and Bakken, S.	10.1111/jmwh.12071
Excluded	Not mHealth			Motherhood increases support for family planning among Kenyan adolescents	2018	Sex Reprod Healthc	Velonjara, J. and Crouthamel, B. and O'Malley, G. and Wiggins, M. and Matemo, D. and John-Stewart, G. and Unger, J. A. and Kinuthia, J. and Drake, A. L.	10.1016/j.srhc.2018.03.002
Excluded	Not maternal			Case-control vaccine effectiveness studies: Preparation, design, and enrollment of cases and controls	2017	Vaccine	Verani, J. R. and Baqui, A. H. and Broome, C. V. and Cherian, T. and Cohen, C. and Farrar, J. L. and Feikin, D. R. and Groome, M. J. and Hajjeh, R. A. and Johnson, H. L. and Madhi, S. A. and Mulholland, K. and O'Brien, K. L. and Parashar, U. D. and Patel, M. M. and Rodrigues, L. C. and Santosham, M. and Scott, J. A. and Smith, P. G. and Sommerfelt, H. and Tate, J. E. and Victor, J. C. and Whitney…	10.1016/j.vaccine.2017.04.037
Excluded	Not maternal			Case-control vaccine effectiveness studies: Data collection, analysis and reporting results	2017	Vaccine	Verani, J. R. and Baqui, A. H. and Broome, C. V. and Cherian, T. and Cohen, C. and Farrar, J. L. and Feikin, D. R. and Groome, M. J. and Hajjeh, R. A. and Johnson, H. L. and Madhi, S. A. and Mulholland, K. and O'Brien, K. L. and Parashar, U. D. and Patel, M. M. and Rodrigues, L. C. and Santosham, M. and Scott, J. A. and Smith, P. G. and Sommerfelt, H. and Tate, J. E. and Victor, J. C. and Whitney…	10.1016/j.vaccine.2017.04.035
Excluded	Not mHealth			Mother-to-child transmission of HIV: a simulation-based approach for the evaluation of intervention strategies	2003	Journal of the Operational Research Society	Vieira, I. T. and Harper, P. R. and Shahani, A. K. and de Senna, V.	10.1057/palgrave.jors.2601566
Excluded	Not maternal			The ADNEX model to triage adnexal masses: An external validation study and comparison with the IOTA two-step strategy and subjective assessment by an experienced ultrasound operator	2020	Eur J Obstet Gynecol Reprod Biol	Viora, E. and Piovano, E. and Baima Poma, C. and Cotrino, I. and Castiglione, A. and Cavallero, C. and Sciarrone, A. and Bastonero, S. and Iskra, L. and Zola, P.	10.1016/j.ejogrb.2020.02.022
Excluded	Not maternal			2021 ESC Guidelines on cardiovascular disease prevention in clinical practice	2021	European Heart Journal	Visseren, F. L. J. and Mac, H. F. and Crawford, C. and Davos, C. H. and E, D. I. Angelantonio and Franco, O. H. and Hobbs, F. D. R. and Sacco, S. and Tsioufis, K. P. and Van, DIs I. and Wanner, C. and De Backer, G. and Regitz-Zagrosek, V. and Aamodt, A. H. and Abdelhamid, M. and Aboyans, V. and Albus, C. and Asteggiano, R. and Borger, M. A. and Brotons, C. and Ielutkiene, J. and Cifkova, R. and C…	https://dx.doi.org/10.1093/eurheartj/ehab484
Excluded	Not maternal			Development of a Thalassemia International Prognostic Scoring System (TIPSS)	2023	Blood Cells Mol Dis	Vitrano, A. and Musallam, K. M. and Meloni, A. and Karimi, M. and Daar, S. and Ricchi, P. and Costantini, S. and Vlachaki, E. and Di Marco, V. and El-Beshlawy, A. and Hajipour, M. and Ansari, S. H. and Filosa, A. and Ceci, A. and Singer, S. T. and Naserullah, Z. A. and Pepe, A. and Cademartiri, F. and Pollina, S. A. and Scondotto, S. and Dardanoni, G. and Bonifazi, F. and Sankaran, V. G. and Vich…	10.1016/j.bcmd.2022.102710
Excluded	Not maternal			The initial impact of the SARS-CoV-2 pandemic on epilepsy research	2021	Epilepsia Open	Volkers, N. and Wiebe, S. and Asadi-Pooya, A. A. and Balagura, G. and G√≥mez-Iglesias, P. and Guekht, A. and Hall, J. and Ikeda, A. and Jett√©, N. and Kishk, N. A. and Murphy, P. and Perucca, E. and P√©rez-Poveda, J. C. and Sanya, E. O. and Trinka, E. and Zhou, D. and Cross, J. H.	10.1002/epi4.12471
Excluded	Not mHealth			Do Maternal Knowledge and Attitudes towards Childhood Immunizations in Rural Uganda Correlate with Complete Childhood Vaccination?	2016	PLoS One	Vonasek, B. J. and Bajunirwe, F. and Jacobson, L. E. and Twesigye, L. and Dahm, J. and Grant, M. J. and Sethi, A. K. and Conway, J. H.	10.1371/journal.pone.0150131
Excluded	Not mHealth			Meeting report: CEPI consultation on accelerating access to novel vaccines against emerging infectious diseases for pregnant and lactating women, London, 12-13 February 2020	2021	Vaccine	Voss, G. and Jacquet, J. M. and Tornieporth, N. and Kampmann, B. and Karron, R. and Meulen, A. S. and Chen, R. and Gruber, M. and Lurie, N. and Weller, C. and Cramer, J. P. and Saville, M. and Darko, M.	10.1016/j.vaccine.2021.10.048
Excluded	Not mHealth			Male involvement in family planning decision making in sub-Saharan Africa- what the evidence suggests	2014	Pan Afr Med J	Vouking, M. Z. and Evina, C. D. and Tadenfok, C. N.	10.11604/pamj.2014.19.349.5090
Excluded	Not maternal			Strategies to increase immunization coverage of tetanus vaccine among women in Sub Saharan Africa: a systematic review	2017	Pan Afr Med J	Vouking, M. Z. and Tadenfok, C. N. and Ekani, J. M. E.	10.11604/pamj.supp.2017.27.3.11535
Excluded	Not maternal			Data-driven quality improvement in low-and middle-income country health systems: lessons from seven years of implementation experience across Mozambique, Rwanda, and Zambia	2017	BMC Health Serv Res	Wagenaar, B. H. and Hirschhorn, L. R. and Henley, C. and Gremu, A. and Sindano, N. and Chilengi, R.	10.1186/s12913-017-2661-x
Excluded	Not mHealth, not maternal			Self-management of medical abortion: a qualitative evidence synthesis	2016	Reprod Health Matters	Wainwright, M. and Colvin, C. J. and Swartz, A. and Leon, N.	10.1016/j.rhm.2016.06.008
Excluded	Not mHealth			Effect of a quality improvement package for intrapartum and immediate newborn care on fresh stillbirth and neonatal mortality among preterm and low-birthweight babies in Kenya and Uganda: a cluster-randomised facility-based trial	2020	The Lancet Global Health	Walker, D. and Otieno, P. and Butrick, E. and Namazzi, G. and Achola, K. and Merai, R. and Otare, C. and Mubiri, P. and Ghosh, R. and Santos, N. and Miller, L. and Sloan, N. L. and Waiswa, P.	https://dx.doi.org/10.1016/S2214-109X%2820%2930232-1
Excluded	Not maternal			Sustained effect of couples' HIV counselling and testing on risk reduction among Zambian HIV serodiscordant couples	2017	Sex Transm Infect	Wall, K. M. and Kilembe, W. and Vwalika, B. and Haddad, L. B. and Lakhi, S. and Onwubiko, U. and Htee Khu, N. and Brill, I. and Chavuma, R. and Vwalika, C. and Mwananyanda, L. and Chomba, E. and Mulenga, J. and Tichacek, A. and Allen, S.	10.1136/sextrans-2016-052743
Excluded	Not maternal			Assisted partner notification services to augment HIV testing and linkage to care in Kenya: study protocol for a cluster randomized trial	2015	Implement Sci	Wamuti, B. M. and Erdman, L. K. and Cherutich, P. and Golden, M. and Dunbar, M. and Bukusi, D. and Richardson, B. and Ng'ang'a, A. and Barnabas, R. and Mutiti, P. M. and Macharia, P. and Jerop, M. and Otieno, F. A. and Poole, D. and Farquhar, C.	10.1186/s13012-015-0212-6
Included		Excluded	Not clinical decision making	Demand sensing and digital tracking for maternal child health (MCH) in Uganda: a pilot study for 'E+TRA health'	2022	BMC Med Inform Decis Mak	Wang, D. and Kerh, R. and Jun, S. and Lee, S. and Mayega, R. W. and Ssentongo, J. and Oumer, A. and Haque, M. and Brunese, P. and Yih, Y.	10.1186/s12911-022-01982-8
Excluded	Not maternal			Epidemiology of anal human papillomavirus infection and high-grade squamous intraepithelial lesions in 29‚Äâ900 men according to HIV status, sexuality, and age: a collaborative pooled analysis of 64 studies	2021	Lancet HIV	Wei, F. and Gaisa, M. M. and D'Souza, G. and Xia, N. and Giuliano, A. R. and Hawes, S. E. and Gao, L. and Cheng, S. H. and Don√†, M. G. and Goldstone, S. E. and Schim van der Loeff, M. F. and Neukam, K. and Meites, E. and Poynten, I. M. and Dai, J. and Combes, J. D. and Wieland, U. and Burgos, J. and Wilkin, T. J. and Hernandez, A. L. and Iribarren D√≠az, M. and Hidalgo-Tenorio, C. and Valencia A…	10.1016/s2352-3018(21)00108-9
Excluded	Not mHealth			Assessment of Dietary Intake and Nutrient Gaps, and Development of Food-Based Recommendations, among Pregnant and Lactating Women in Zinder, Niger: An Optifood Linear Programming Analysis	2019	Nutrients	Wessells, K. R. and Young, R. R. and Ferguson, E. L. and Ou√©draogo, C. T. and Faye, M. T. and Hess, S. Y.	10.3390/nu11010072
Excluded	Not maternal			Feasibility and acceptability of a web-based HIV/STD prevention program for adolescent girls targeting sexual communication skills	2017	Health Education Research	Widman, L. and Golin, C. E. and Kamke, K. and Massey, J. and Prinstein, M. J.	10.1093/her/cyx048
Excluded	Not maternal			Protocol for an intervention development and pilot implementation evaluation study of an e-health solution to improve newborn care quality and survival in two low-resource settings, Malawi and Zimbabwe: Neotree	2022	BMJ Open	Wilson, E. and Gannon, H. and Chimhini, G. and Fitzgerald, F. and Khan, N. and Lorencatto, F. and Kesler, E. and Nkhoma, D. and Chiyaka, T. and Haghparast-Bidgoli, H. and Lakhanpaul, M. and Cortina Borja, M. and Stevenson, A. G. and Crehan, C. and Sassoon, Y. and Hull-Bailey, T. and Curtis, K. and Chiume, M. and Chimhuya, S. and Heys, M.	https://dx.doi.org/10.1136/bmjopen-2021-056605
Excluded	Not maternal			Data_Sheet_1_Use of convolutional neural networks in skin lesion analysis using real world image and non-image data.DOCX	2022		Wong, Samantha C. and Ratliff, William and Xia, Meng and Park, Christine and Sendak, Mark and Balu, Suresh and Henao, Ricardo and Carin, Lawrence and Kheterpal, Meenal K.	https://doi.org/10.3389/fmed.2022.946937.s001
Excluded	Not maternal			Probability of Major Depression Classification Based on the SCID, CIDI, and MINI Diagnostic Interviews: A Synthesis of Three Individual Participant Data Meta-Analyses	2021	Psychother Psychosom	Wu, Y. and Levis, B. and Ioannidis, J. P. A. and Benedetti, A. and Thombs, B. D.	10.1159/000509283
Excluded	Not mHealth			Tracing shadows: How gendered power relations shape the impacts of maternal death on living children in sub Saharan Africa	2015	Soc Sci Med	Yamin, A. E. and Bazile, J. and Knight, L. and Molla, M. and Maistrellis, E. and Leaning, J.	10.1016/j.socscimed.2015.04.033
Excluded	Not maternal			Liquid biopsy for ovarian cancer using circulating tumor cells: Recent advances on the path to precision medicine	2022	Biochim Biophys Acta Rev Cancer	Yang, J. and Cheng, S. and Zhang, N. and Jin, Y. and Wang, Y.	10.1016/j.bbcan.2021.188660
Excluded	Not maternal			Addition of parity to the risk of malignancy index score in evaluating adnexal masses	2014	Taiwan J Obstet Gynecol	Yavuzcan, A. and √áaƒülar, M. and √ñzg√º, E. and √úst√ºn, Y. and Dilbaz, S. and Ozdemir, I. and G√ºng√∂r, T. and Kumru, S.	10.1016/j.tjog.2014.08.003
Excluded	Not mHealth			Gender inequity as a barrier to women's access to skilled pregnancy care in rural Nigeria: a qualitative study	2019	Int Health	Yaya, S. and Okonofua, F. and Ntoimo, L. and Udenige, O. and Bishwajit, G.	10.1093/inthealth/ihz019
Excluded	Not decision making			Promoting access equity and improving health care for women, children and people living with HIV/AIDS in Burkina Faso through mHealth	2018	J Public Health (Oxf)	Y√©, M. and Kagon√©, M. and Si√©, A. and Bagagnan, C. and Sanou, H. and Millogo, O. and Duclos, V. and Tinto, I. and Bibeau, G.	10.1093/pubmed/fdy196
Excluded	Not mHealth			Improvisation and harm avoidance: An ethnographic study of adherence to postnatal care protocols in two hospitals in Southern Ghana	2020	Midwifery	Yevoo, L. L. and Agyepong, I. A. and Gerrits, T. and van Dijk, H.	10.1016/j.midw.2019.102576
Excluded	Not decision making			Using scorecards to achieve facility improvements for maternal and newborn health	2014	Int J Gynaecol Obstet	Yilla, M. and Nam, S. L. and Adeyemo, A. and Kargbo, S. A.	10.1016/j.ijgo.2014.07.011
Excluded	Not mHealth			Birth preparedness and related factors: a cross-sectional study in Tanzania City area	2021	BMC Health Services Research	Yoko, Shimpuku and Beatrice, Mwilike and Keiko, Ito and Dorkasi, Mwakawanga and Naoki, Hirose and Kazumi, Kubota and Shimpuku, Yoko and Mwilike, Beatrice and Ito, Keiko and Mwakawanga, Dorkasi and Hirose, Naoki and Kubota, Kazumi	10.1186/s12913-021-06853-y
Excluded	Not maternal			Medicolegal Issues in Power Morcellation: Cautionary Rules for Gynecologists to Avoid Unfavorable Outcomes	2020	J Minim Invasive Gynecol	Zaami, S. and Zupi, E. and Lazzeri, L. and Stark, M. and Malvasi, A. and Signore, F. and Marinelli, E.	10.1016/j.jmig.2019.04.031
Excluded	Not reporting on tool in use			Guidelines for maternal and neonatal "point of care": needs of and attitudes towards a computerized clinical decision support system in rural Burkina Faso	2014	Int J Med Inform	Zakane, S. A. and Gustafsson, L. L. and Tomson, G. and Loukanova, S. and Si√©, A. and Nasiell, J. and Bastholm-Rahmner, P.	10.1016/j.ijmedinf.2014.01.013
Excluded	Not maternal			The International Glossary on Infertility and Fertility Care, 2017	2017	Hum Reprod	Zegers-Hochschild, F. and Adamson, G. D. and Dyer, S. and Racowsky, C. and de Mouzon, J. and Sokol, R. and Rienzi, L. and Sunde, A. and Schmidt, L. and Cooke, I. D. and Simpson, J. L. and van der Poel, S.	10.1093/humrep/dex234
Excluded	Not maternal			Organ transplantation from donors (cadaveric or living) with a history of malignancy: review of the literature	2014	Transplant Rev (Orlando)	Zhang, S. and Yuan, J. and Li, W. and Ye, Q.	10.1016/j.trre.2014.06.002
Excluded	Not SSA			Ethical considerations for conducting sexual and reproductive health research with female adolescents engaged in high-risk behaviours in China	2019	Sex Reprod Healthc	Zhang, X. D. and Luk, S. C. Y. and Han, Y. H. and Chen, G. R. and Zhang, G. L. and Zhu, B. S. and Luchters, S.	10.1016/j.srhc.2019.02.005
Excluded	Not maternal			A five-immune-related genes-based prognostic signature for colorectal cancer	2020	Int Immunopharmacol	Zhu, L. and Wang, H. and Wang, Z.	10.1016/j.intimp.2020.106866
Excluded	Not mHealth			Malawi women's knowledge and use of labour and birthing positions: A cross-sectional descriptive survey	2017	Women Birth	Zileni, B. D. and Glover, P. and Jones, M. and Teoh, K. K. and Zileni, C. W. and Muller, A.	10.1016/j.wombi.2016.06.003
Excluded	Not maternal			The role of partners, parents and friends in shaping young women's reproductive choices in Peri-urban Nairobi: a qualitative study	2023	Reprod Health	Zinke-Allmang, A. and Bhatia, A. and Gorur, K. and Hassan, R. and Shipow, A. and Ogolla, C. and Keizer, K. and Cislaghi, B.	10.1186/s12978-023-01581-4
Excluded	Not mHealth			Randomized controlled trial to prevent postpartum depression in mothers on public assistance	2016	J Affect Disord	Zlotnick, C. and Tzilos, G. and Miller, I. and Seifer, R. and Stout, R.	10.1016/j.jad.2015.09.059
Excluded	Not maternal			[Update on surgical treatment of primary and metastatic cutaneous melanoma]	2016	Cir Cir	Zuluaga-Sep√∫lveda, M. A. and Arellano-Mendoza, I. and Ocampo-Candiani, J.	10.1016/j.circir.2015.06.020
Included		Included		mHealth for Safer Deliveries: A mixed methods evaluation of the effect of an integrated mobile health intervention on maternal care utilization	2015	Healthcare	Battle, Julia D. and Farrow, Leonie and Tibaijuka, Jalia and Mitchell, Marc	https://doi.org/10.1016/j.hjdsi.2015.10.011
Included		Included		Mobile Clinical Decision Support for the Quality Improvement of Maternal, Neonatal and Child Health Services Delivered by Community Health Workers in Kosirai, Kenya	2015		Fazen, Louis E. and Bradley, E.
Included		Included		Impact of a Community-based Smartphone Intervention on Maternal Health Service Utilization in Rural Tanzania	2016	Dalla Lana School of Public Health	Hackett, K.M and Sellen, D
Included		Excluded	Not reporting on tool in use	mHealth Compendium Special Edition 2016: Reaching Scale	2016		Hass, S.
Included		Included		Community Health Volunteers, Digital Health, and a path towards Safer Deliveries: Bi Jokha‚Äôs Story	2018		Said, S;
Included		Included		CommCare: Automated Quality Improvement To Strengthen Community-Based Health	11		Svoronos, Theodore and Mjungu, Deusdedit and Dhadialla, Prabhjot and Luk, Rowena and Zue, Cory and Jackson, Jonathan and Lesh, Neal
Excluded	Not maternal			Global, regional, and national burden of disorders affecting the nervous system, 1990-2021: a systematic analysis for the Global Burden of Disease Study 2021	2024	Lancet Neurol		10.1016/s1474-4422(24)00038-3
Excluded	Not maternal			Global burden of 288 causes of death and life expectancy decomposition in 204 countries and territories and 811 subnational locations, 1990-2021: a systematic analysis for the Global Burden of Disease Study 2021	2024	Lancet		10.1016/s0140-6736(24)00367-2
Excluded	Not mHealth			Global age-sex-specific mortality, life expectancy, and population estimates in 204 countries and territories and 811 subnational locations, 1950-2021, and the impact of the COVID-19 pandemic: a comprehensive demographic analysis for the Global Burden of Disease Study 2021	2024	Lancet		10.1016/s0140-6736(24)00476-8
Excluded	Not mHealth			Effects of continuum of care for maternal health service utilisation on intention to use family planning among pastoralist women of Ethiopia: A robust regression analysis and propensity score matching modelling	2023	BMJ Open	Alemayehu, M. and Medhanyie, A. A. and Reed, E. and Kahsay, Z. H. and Kalayu, M. and Mulugeta, A.	https://dx.doi.org/10.1136/bmjopen-2023-072179
Excluded	Not mHealth			The risk of perinatal mortality following short inter-pregnancy intervals-insights from 692‚Äà402 pregnancies in 113 Demographic and Health Surveys from 46 countries: a population-based analysis	2023	Lancet Glob Health	Ali, M. M. and Bellizzi, S. and Shah, I. H.	10.1016/s2214-109x(23)00359-5
Excluded	Not mHealth			Preservation of fertility in female patients with hematologic diseases	2023	Blood Rev	Antunes, M. B. and Cardeal, S. P. and Magalh√£es, M. and Vale-Fernandes, E. and Barreiro, M. and S√°, R. and Sousa, M.	10.1016/j.blre.2023.101115
Excluded	Not maternal			Groundwater salinity in the Horn of Africa: Spatial prediction modeling and estimated people at risk	2023	Environ Int	Araya, D. and Podgorski, J. and Berg, M.	10.1016/j.envint.2023.107925
Excluded	Not mHealth			PO9_01. Barriers and facilitators to implementation of home blood pressure monitoring in pregnancy: a survey of obstetric providers in Ghana	2023	Pregnancy Hypertension	Atluri, N. and Beyuo, T. and Lawrence, E. R.	https://dx.doi.org/10.1016/j.preghy.2023.07.097
Excluded	Not mHealth			Benefits and barriers of home blood pressure monitoring in pregnancy: perspectives of obstetric doctors from a Ghanaian tertiary hospital	2023	Bmc Pregnancy and Childbirth	Atluri, N. and Beyuo, T. K. and Oppong, S. A. and Compton, S. D. and Moyer, C. A. and Lawrence, E. R.	10.1186/s12884-023-05363-5
Excluded	Not mHealth			Facilitators for and Barriers to the Implementation of Performance Accountability Mechanisms for Quality Improvement in the Delivery of Maternal Health Services in a District Hospital in Pwani Region, Tanzania	2023	Int J Environ Res Public Health	August, F. and Nyamhanga, T. M. and Kakoko, D. C. V. and Sirili, N. S. and Frumence, G. M.	10.3390/ijerph20146366
Excluded	Not maternal			Acquisition and carriage of genetically diverse multi-drug resistant gram-negative bacilli in hospitalised newborns in The Gambia	2023	Commun Med (Lond)	Bah, S. Y. and Kujabi, M. A. and Darboe, S. and Kebbeh, N. and Kebbeh, B. F. K. and Kanteh, A. and Bojang, R. and Lawn, J. E. and Kampmann, B. and Sesay, A. K. and de Silva, T. I. and Brotherton, H.	10.1038/s43856-023-00309-6
Excluded	Not maternal			Labour conditions in dual-cadre community health worker programmes: a systematic review	2023	Lancet Glob Health	Ballard, M. and Olaniran, A. and Iberico, M. M. and Rogers, A. and Thapa, A. and Cook, J. and Aranda, Z. and French, M. and Olsen, H. E. and Haughton, J. and Lassala, D. and Carpenter Westgate, C. and Malitoni, B. and Juma, M. and Perry, H. B.	10.1016/s2214-109x(23)00357-1
Excluded	Not mHealth			Cesarean birth rates among migrants in Europe: A systematic review	2023	Birth: Issues in Perinatal Care	Cadman, Victoria and Soltani, Hora and Spencer, Rachael and Marvin‚ÄêDowle, Katie and Harrop, Deborah	10.1111/birt.12718
Excluded	Not mHealth			Adnexal masses during pregnancy: diagnosis, treatment, and prognosis	2023	Am J Obstet Gynecol	Cathcart, A. M. and Nezhat, F. R. and Emerson, J. and Pejovic, T. and Nezhat, C. H. and Nezhat, C. R.	10.1016/j.ajog.2022.11.1291
Excluded	Not mHealth			Preparing for long-acting PrEP delivery: building on lessons from oral PrEP	2023	J Int AIDS Soc	Celum, C. and Grinsztejn, B. and Ngure, K.	10.1002/jia2.26103
Excluded	Not maternal			A decision support tool has similar high PrEP uptake and increases early PrEP persistence in adolescent girls and young women in South Africa: results from a randomized controlled trial	2023	J Int AIDS Soc	Celum, C. and Seidman, D. and Travill, D. and Dehlendorf, C. and Gumede, S. and Zewdie, K. and Wilson, W. and Morton, J. F. and Baeten, J. M. and Donnell, D. and Delany-Moretlwe, S.	10.1002/jia2.26154
Excluded	Not mHealth			The impact of antenatal and postnatal indoor air pollution or tobacco smoke exposure on lung function at 3‚Äâyears in an African birth cohort	2023	Respirology	Chaya, S. and Vanker, A. and Brittain, K. and MacGinty, R. and Jacobs, C. and Hantos, Z. and Zar, H. J. and Gray, D. M.	10.1111/resp.14576
Excluded	Not mHealth			A core outcome set for future research in ectopic pregnancy: an international consensus development study	2023	Fertil Steril	Chong, K. Y. and Solangon, S. and Barnhart, K. and Causa-Andrieu, P. and Capmas, P. and Condous, G. and de Waard, L. and Duffy, J. M. N. and Horne, A. W. and Memtsa, M. and Mol, F. and Oza, M. and Pesce, R. and Strandell, A. and van Wely, M. and Van't Hooft, J. and Vuong, L. N. and Zhang, J. and Jurkovic, D. and Mol, B. W.	10.1016/j.fertnstert.2023.01.042
Included		Included		Effects of the Pregnancy and Newborn Diagnostic Assessment (PANDA) App on Antenatal Care Quality in Burkina Faso: Protocol for a Cluster Randomized Controlled Trial	2023	JMIR Res Protoc	Coulibaly, A. and Kouanda, S.	10.2196/37136
Excluded	Not maternal			Core outcomes and factors influencing the experience of care for children with severe acute exacerbations of asthma: a qualitative study	2023	BMJ Open Respir Res	Craig, S. and Xu, Y. and Robas, K. and Iramain, R. and Yock-Corrales, A. and Soto-Martinez, M. E. and Rino, P. and Belen Alvarez Ricciardi, M. and Piantanida, S. and Mahant, S. and Ubuane, P. O. and Odusote, O. and Kwok, M. and Johnson, M. D. and Paniagua, N. and Benito Fernandez, J. and Ong, G. Y. and Lyttle, M. D. and Gong, J. and Roland, D. and Dalziel, S. R. and Nixon, G. M. and Powell, C. V.…	10.1136/bmjresp-2023-001723
Excluded	Not maternal			Triadic communication with teenagers and young adults with cancer: a systematic literature review - 'make me feel like I'm not the third person'	2024	BMJ Open	Critoph, D. J. and Taylor, R. M. and Spathis, A. and Duschinsky, R. and Hatcher, H. and Clyne, E. and Kuhn, I. and Smith, L. A. M.	10.1136/bmjopen-2023-080024
Excluded	Not maternal			2023 Update on European Atherosclerosis Society Consensus Statement on Homozygous Familial Hypercholesterolaemia: new treatments and clinical guidance	2023	Eur Heart J	Cuchel, M. and Raal, F. J. and Hegele, R. A. and Al-Rasadi, K. and Arca, M. and Averna, M. and Bruckert, E. and Freiberger, T. and Gaudet, D. and Harada-Shiba, M. and Hudgins, L. C. and Kayikcioglu, M. and Masana, L. and Parhofer, K. G. and Roeters van Lennep, J. E. and Santos, R. D. and Stroes, E. S. G. and Watts, G. F. and Wiegman, A. and Stock, J. K. and Tokg√∂zoƒülu, L. S. and Catapano, A. L.…	10.1093/eurheartj/ehad197
Excluded	Not maternal			Navigating the perils and pitfalls throughout the consent process in hematopoietic cell transplantation	2023	Blood Rev	Cusatis, R. and Litovich, C. and Spellecy, R. and Liang, A. and D'Souza, A.	10.1016/j.blre.2022.101037
Excluded	Not maternal			Evaluating the Validity of the Responses to Illness Severity Quantification Score to Discriminate Illness Severity and Level of Care Transitions in Hospitalized Children with Severe Acute Malnutrition	2023	J Pediatr	Dale, N. M. and Ashir, G. M. and Maryah, L. B. and Shepherd, S. and Tomlinson, G. and Briend, A. and Zlotkin, S. and Parshuram, C. S.	10.1016/j.jpeds.2023.113609
Excluded	Not maternal			Understanding the views of adult migrants around catch-up vaccination for missed routine immunisations to define strategies to improve coverage: A UK in-depth interview study	2024	Vaccine	Deal, A. and Crawshaw, A. F. and Salloum, M. and Hayward, S. E. and Carter, J. and Knights, F. and Seedat, F. and Bouaddi, O. and Sanchez-Clemente, N. and Muzinga Lutumba, L. and Mimi Kitoko, L. and Nkembi, S. and Hickey, C. and Mounier-Jack, S. and Majeed, A. and Hargreaves, S.	10.1016/j.vaccine.2024.04.005
Excluded	Not mHealth			Maternal delay for institutional delivery and associated factors among postnatal mothers at Southeastern Ethiopia: a cross sectional study	2024	BMC Pregnancy Childbirth	Debela, D. E. and Aschalew, Z. and Bante, A. and Yihune, M. and Gomora, D. and Hussein, F. and Sahile, A. and Mersha, A.	10.1186/s12884-024-06416-z
Excluded	Not maternal			SMS Connectivity and Information Display in 4IR Projects for Small-Scale Farmers	2023	IST-Africa Conference (IST-Africa)	Dlamini, P. and Chizema, T. and Van Greunen, D. and Ieee and Africa, I. S. T.	10.23919/IST-Africa60249.2023.10187817
Excluded	Not mHealth			Do WHO criteria for gestational diabetes fit a rural population in Tanzania? - A follow-up study assessing mother and child health six years after a pregnancy diagnosed with gestational diabetes	2024	Diabetes Res Clin Pract	Eriksen, C. B. and Minja, D. T. and Christensen, D. L. and Bygbjerg, I. C. and Damm, P. and Schmiegelow, C. and Grunnet, L. G. and Hjort, L.	10.1016/j.diabres.2024.111657
Excluded	Not mHealth			Declining global fertility rates and the implications for family planning and family building: an IFFS consensus document based on a narrative review of the literature	2024	Hum Reprod Update	Fauser, Bcjm and Adamson, G. D. and Boivin, J. and Chambers, G. M. and de Geyter, C. and Dyer, S. and Inhorn, M. C. and Schmidt, L. and Serour, G. I. and Tarlatzis, B. and Zegers-Hochschild, F.	10.1093/humupd/dmad028
Excluded	Not mHealth			Choosing the appropriate pharmacotherapy for breast cancer during pregnancy: what needs to be considered?	2023	Expert Opin Pharmacother	Favero, D. and Lapuchesky, L. S. and Poggio, F. and Nardin, S. and Perachino, M. and Arecco, L. and Scavone, G. and Ottonello, S. and Latocca, M. M. and Borea, R. and Puglisi, S. and Cosso, M. and Fozza, A. and Spinaci, S. and Lambertini, M.	10.1080/14656566.2023.2293167
Excluded	Not mHealth			Assessing the acceptability of, adherence to and preference for a dual prevention pill (DPP) for HIV and pregnancy prevention compared to oral pre-exposure prophylaxis (PrEP) and oral contraception taken separately: protocols for two randomised, controlled, cross-over studies in South Africa and ...	2024	BMJ Open	Friedland, B. A. and Mgodi, N. M. and Palanee-Phillips, T. and Mathur, S. and Plagianos, M. G. and Bruce, I. V. and Lansiaux, M. and Murombedzi, C. and Musara, P. and Dandadzi, A. and Reddy, K. and Ndlovu, N. and Zulu, S. K. and Shale, L. R. and Zieman, B. and Haddad, L. B.	10.1136/bmjopen-2023-075381
Excluded	Not maternal			2023 FIGO staging system for endometrial cancer: The evolution of the revolution	2024	Gynecol Oncol	Gaffney, D. and Matias-Guiu, X. and Mutch, D. and Scambia, G. and Creutzberg, C. and Fotopoulou, C. and Berek, J. S. and Concin, N.	10.1016/j.ygyno.2024.02.002
Excluded	Not mHealth			Effects of engaging fathers and bundling nutrition and parenting interventions on household gender equality and women's empowerment in rural Tanzania: Results from EFFECTS, a five-arm cluster-randomized controlled trial	2023	Soc Sci Med	Galvin, L. and Verissimo, C. K. and Ambikapathi, R. and Gunaratna, N. S. and Rudnicka, P. and Sunseri, A. and Jeong, J. and O'Malley, S. F. and Yousafzai, A. K. and Sando, M. M. and Mosha, D. and Kumalija, E. and Connolly, H. and PrayGod, G. and Endyke-Doran, C. and Kieffer, M. P.	10.1016/j.socscimed.2023.115869
Excluded	Not mHealth			Food taboos and their perceived reasons among pregnant women in Ethiopia: a systematic review, 2022	2023	BMC Pregnancy and Childbirth	Gebregziabher, Hadush and Kahsay, Amaha and Gebrearegay, Fereweini and Berhe, Kidanemaryam and Gebremariam, Alem and Gebretsadik, Gebretsadkan Gebremedhin	10.1186/s12884-023-05437-4 https://link.springer.com/article/10.1186/s12884-023-05437-4
Excluded	Not decision making			Effect of mobile phone messaging on uptake of maternal and child health service in southern Ethiopia: protocol for cluster randomized controlled trial	2024	Clinical Nutrition Open Science	Gilano, Girma and Dekker, Andre and Fijten, Rianne	10.1016/j.nutos.2024.02.002 https://www.sciencedirect.com/science/article/pii/S266726852400007X
Included		Excluded	Not reporting on tool in use	The role of mHealth intervention to improve maternal and child health: A provider-based qualitative study in Southern Ethiopia	2024	PLoS One	Gilano, G. and Dekker, A. and Fijten, R.	10.1371/journal.pone.0295539
Excluded	Not maternal			Assessing the effect of mHealth on child feeding practice in African countries: systematic and meta-analysis	2023	J Health Popul Nutr	Gilano, G. and Sako, S. and Dileba, T. and Dekker, A. and Fijten, R.	10.1186/s41043-023-00487-y
Excluded	Not maternal			The effect of mHealth on childhood vaccination in Africa: A systematic review and meta-analysis	2024	PLoS One	Gilano, G. and Sako, S. and Molla, B. and Dekker, A. and Fijten, R.	10.1371/journal.pone.0294442
Excluded	Not maternal			Minimum acceptable diet and associated factors among children aged 6-23 months in Ethiopia: a systematic review and meta-analysis	2024	BMC Pediatrics	Gonete, K. A. and Angaw, D. A. and Gezie, L. D.	https://dx.doi.org/10.1186/s12887-024-04635-z
Excluded	Not maternal			Neonatal inpatient dataset for small and sick newborn care in low- and middle-income countries: systematic development and multi-country operationalisation with NEST360	2023	BMC Pediatrics	Group, Nest Neonatal Inpatient Dataset Learning and Cross, James H. and Bohne, Christine and Ngwala, Samuel K. and Shabani, Josephine and Wainaina, John and Dosunmu, Olabisi and Kassim, Irabi and Penzias, Rebecca E. and Tillya, Robert and Gathara, David and Zimba, Evelyn and Ezeaka, Veronica Chinyere and Odedere, Opeyemi and Chiume, Msandeni and Salim, Nahya and Kawaza, Kondwani and Lufesi, Norma…	10.1186/s12887-023-04341-2 https://link.springer.com/article/10.1186/s12887-023-04341-2
Excluded	Not mHealth			Spatial variation and predictors of missing birth preparedness and complication readiness (BPCR) messages in Ethiopia	2023	PLoS ONE	Habte, A. and Hailegebreal, S. and Melis, T. and Haile, D.	https://dx.doi.org/10.1371/journal.pone.0295744
Excluded	Not mHealth			Compliance towards WHO recommendations on antenatal care for a positive pregnancy experience: timeliness and adequacy of antenatal care visit in sub-Saharan African countries: evidence from the most recent standard demographic health survey data	2024	PLoS ONE	Habte, Aklilu and Tamene, Aiggan and Melis, Tamirat	10.1371/journal.pone.0294981 https://journals.plos.org/plosone/article?id=10.1371/journal.pone.0294981
Excluded	Not maternal			Development and Pilot Implementation of Neotree, a Digital Quality Improvement Tool Designed to Improve Newborn Care and Survival in 3 Hospitals in Malawi and Zimbabwe: Cost Analysis Study	2023	JMIR Mhealth Uhealth	Haghparast-Bidgoli, H. and Hull-Bailey, T. and Nkhoma, D. and Chiyaka, T. and Wilson, E. and Fitzgerald, F. and Chimhini, G. and Khan, N. and Gannon, H. and Batura, R. and Cortina-Borja, M. and Larsson, L. and Chiume, M. and Sassoon, Y. and Chimhuya, S. and Heys, M.	10.2196/50467
Excluded	Not mHealth			Benefits and harms of cervical screening, triage and treatment strategies in women living with HIV	2023	Nat Med	Hall, M. T. and Simms, K. T. and Murray, J. M. and Keane, A. and Nguyen, D. T. N. and Caruana, M. and Lui, G. and Kelly, H. and Eckert, L. O. and Santesso, N. and de Sanjose, S. and Swai, E. E. and Rangaraj, A. and Owiredu, M. N. and Gauvreau, C. and Demke, O. and Basu, P. and Arbyn, M. and Dalal, S. and Broutet, N. and Canfell, K.	10.1038/s41591-023-02601-3
Excluded	Not mHealth			Health care provider decision-making and the quality of maternity care: An analysis of postpartum care in Kenyan hospitals	2023	Soc Sci Med	Han, D. and Clarke-Deelder, E. and Miller, N. and Opondo, K. and Burke, T. and Oguttu, M. and McConnell, M. and Cohen, J.	10.1016/j.socscimed.2023.116071
Excluded	Not mHealth			Management of the infant born to a mother with tuberculosis: a systematic review and consensus practice guideline	2024	Lancet Child Adolesc Health	Hasan, N. and Nourse, C. and Schaaf, H. S. and Bekker, A. and Loveday, M. and Alc√¢ntara Gabardo, B. M. and Coulter, C. and Chabala, C. and Kabra, S. and Moore, E. and Maleche-Obimbo, E. and Salazar-Austin, N. and Ritz, N. and Starke, J. R. and Steenhoff, A. P. and Triasih, R. and Welch, S. B. and Marais, B. J.	10.1016/s2352-4642(23)00345-0
Excluded	Not mHealth			Third stage of labor: evidence-based practice for prevention of adverse maternal and neonatal outcomes	2024	Am J Obstet Gynecol	Hersh, A. R. and Carroli, G. and Hofmeyr, G. J. and Garg, B. and G√ºlmezoglu, M. and Lumbiganon, P. and De Mucio, B. and Saleem, S. and Festin, M. P. R. and Mittal, S. and Rubio-Romero, J. A. and Chipato, T. and Valencia, C. and Tolosa, J. E.	10.1016/j.ajog.2022.11.1298
Excluded	Not maternal			Electronic Integrated Management of Childhood Illness (eIMCI): a randomized controlled trial to evaluate an electronic clinical decision-making support system for management of sick children in primary health care facilities in South Africa	2024	BMC Health Serv Res	Horwood, C. and Haskins, L. and Mapumulo, S. and Connolly, C. and Luthuli, S. and Jensen, C. and Pansegrouw, D. and McKerrow, N.	10.1186/s12913-024-10547-6
Excluded	Not mHealth			Risk of ovarian hyperstimulation syndrome in women with malignancies undergoing treatment with long-acting gonadotropin-releasing hormone agonist after controlled ovarian hyperstimulation for fertility preservation: a systematic review	2023	Ther Adv Reprod Health	Ingold, C. and Navarro, P. A. and de Oliveira, R. and Barbosa, C. P. and Bedoschi, G.	10.1177/26334941231196545
Excluded	Not mHealth			Understanding multilevel barriers to childhood vaccination uptake among Internally Displaced Populations (IDPs) in Mogadishu, Somalia: a qualitative study	2023	BMC Public Health	Jelle, M. and Seal, A. J. and Mohamed, H. and Mohamed, H. and Omar, M. S. and Mohamed, S. and Mohamed, A. and Morrison, J.	10.1186/s12889-023-16153-1
Excluded	Not maternal			Formative research to inform the future design of a multicomponent fatherhood intervention to improve early child development in Mwanza, Tanzania	2023	Soc Sci Med	Jeong, J. and McCann, J. K. and Alsager, A. and Bhojani, A. and Andrew, N. and Joseph, J. and Ahun, M. N. and Kabati, M. and Joachim, D.	10.1016/j.socscimed.2023.116072
Excluded	Not mHealth			Study protocol for the ROSE Scale-Up Study: Informing a decision about ROSE as universal postpartum depression prevention	2023	Contemp Clin Trials	Johnson, J. E. and Loree, A. M. and Sikorskii, A. and Miller, T. R. and Carravallah, L. and Taylor, B. and Zlotnick, C.	10.1016/j.cct.2023.107297
Excluded	Not mHealth			Availability of priority maternal and newborn health indicators: cross-sectional analysis of pregnancy, childbirth and postnatal care registers from 21 countries	2023	PLoS Global Public Health	Kabue, Mark M. and Palestra, Francesca and Katwan, Elizabeth and Moran, Allisyn Carol	10.1371/journal.pgph.0000739 https://journals.plos.org/globalpublichealth/article?id=10.1371/journal.pgph.0000739
Excluded	Not maternal			Rethinking how development assistance for health can catalyse progress on primary health care	2023	Lancet	Kasper, T. and Yamey, G. and Dwyer, S. and McDade, K. K. and Lid√©n, J. and L√ºdemann, C. and Diab, M. M. and Ogbuoji, O. and Poodla, P. and Schrade, C. and Thoumi, A. and Zimmerman, A. and Assefa, Y. and Allen, L. N. and Basinga, P. and Garcia, P. J. and Jackson, D. and Mwanyika, H. and Nugent, R. and Ofosu, A. and Rawaf, S. and Reddy, K. S. and Settle, D. and Tritter, B. and Benn, C.	10.1016/s0140-6736(23)01813-5
Excluded	Not maternal			Tumor cell metabolic reprogramming and hypoxic immunosuppression: driving carcinogenesis to metastatic colonization	2023	Front Immunol	Katopodi, T. and Petanidis, S. and Anestakis, D. and Charalampidis, C. and Chatziprodromidou, I. and Floros, G. and Eskitzis, P. and Zarogoulidis, P. and Koulouris, C. and Sevva, C. and Papadopoulos, K. and Dagher, M. and Karakousis, V. A. and Varsamis, N. and Theodorou, V. and Mystakidou, C. M. and Vlassopoulos, K. and Kosmidis, S. and Katsios, N. I. and Farmakis, K. and Kosmidis, C.	10.3389/fimmu.2023.1325360
Excluded	Not maternal			The quality management improvement approach: successes and lessons learned from a workforce development intervention in Rwanda's health supply chain	2023	Global Health: Science & Practice	Kigenza, Rogers and Nsengiyumva, Eliezer and Sabagirirwa, Vincent	10.9745/GHSP-D-22-00295 https://www.ghspjournal.org/content/11/1/e2200295
Excluded	Not maternal			Surgical versus non-surgical management for patients with malignant bowel obstruction (S1316): a pragmatic comparative effectiveness trial	2023	Lancet Gastroenterol Hepatol	Krouse, R. S. and Anderson, G. L. and Arnold, K. B. and Thomson, C. A. and Nfonsam, V. N. and Al-Kasspooles, M. F. and Walker, J. L. and Sun, V. and Alvarez Secord, A. and Han, E. S. and Leon-Takahashi, A. M. and Isla-Ortiz, D. and Rodgers, P. and Hendren, S. and Sanchez Salcedo, M. and Laryea, J. A. and Graybill, W. S. and Flaherty, D. C. and Mogal, H. and Miner, T. J. and Pimiento, J. M. and Ki…	10.1016/s2468-1253(23)00191-7
Excluded	Not decision making			Usability and acceptance of a mobile health wallet for pregnancy-related healthcare: A mixed methods study on stakeholders' perceptions in central Madagascar	2023	PLoS ONE	Lacroze, E. and Fruhauf, A. and Nordmann, K. and Rampanjato, Z. and Muller, N. and De Neve, J. W. and Andriamampianina, R. and Rajemison, E. and Barnighausen, T. and Knauss, S. and Emmrich, J. V.	https://dx.doi.org/10.1371/journal.pone.0279880
Excluded	Not maternal			Postmenopausal endometrial non-benign lesion risk classification through a clinical parameter-based machine learning model	2024	Comput Biol Med	Lai, J. and Rao, B. and Tian, Z. and Zhai, Q. J. and Wang, Y. L. and Chen, S. K. and Huang, X. T. and Zhu, H. L. and Cui, H.	10.1016/j.compbiomed.2024.108243
Included		Included		The Journey of Zanzibar's Digitally Enabled Community Health Program to National Scale: Implementation Report	2023	JMIR Med Inform	Layer, E. and Slim, S. and Mussa, I. and Al-Mafazy, A. W. and Besana, G. V. R. and Msellem, M. and Fulcher, I. and Hornung, H. and Lampariello, R.	10.2196/48097
Excluded	Not mHealth			Effects of digital parenting interventions on self-efficacy, social support, and depressive symptoms in the transition to parenthood: A systematic review and meta-analysis	2024	Int J Med Inform	Lin-Lewry, M. and Thi Thuy Nguyen, C. and Hasanul Huda, M. and Tsai, S. Y. and Chipojola, R. and Kuo, S. Y.	10.1016/j.ijmedinf.2024.105405
Excluded	Not maternal			Development and external validation of nomograms for predicting individual survival in patients with ovarian clear cell carcinoma	2023	Cancer Med	Liu, X. and Lu, H. and Zhou, Y. and Long, X. and Li, Q. and Zhuang, G. and Yin, X. and Di, W.	10.1002/cam4.5853
Excluded	Not maternal			Vaccine value profile for Neisseria gonorrhoeae	2023	Vaccine	Lyu, Y. and Choong, A. and Chow, E. P. F. and Seib, K. L. and Marshall, H. S. and Unemo, M. and de Voux, A. and Wang, B. and Miranda, A. E. and Gottlieb, S. L. and Mello, M. B. and Wi, T. and Baggaley, R. and Marshall, C. and Abu-Raddad, L. J. and Abara, W. E. and Chen, X. S. and Ong, J. J.	10.1016/j.vaccine.2023.01.053
Excluded	Not mHealth			The decision-making process of pregnant individuals offered termination of pregnancy for serious congenital abnormalities	2023	Patient Educ Couns	Malope, M. F. and Stewart, C. and Fieggen, K. J. and Wessels, T. M.	10.1016/j.pec.2023.107745
Excluded	Not mHealth			Childbirth-choice facilitation experiences among women in selected public healthcare facilities in Namibia	2023	Midwifery	Mlambo, S. and Amukugo, H. J.	10.1016/j.midw.2023.103835
Excluded	Not mHealth			Paradoxical and Unmasking HIV Immune Reconstitution Inflammation Syndrome in Antiretroviral-Na√Øve Pregnant Women: A Prospective Cohort Study	2024	Cureus	Muthuka, J. K., Jr. and Nyamai, E. M. and Oluoch, K. and Maibvise, C. and Nabaweesi, R.	10.7759/cureus.52989
Excluded	Not mHealth			Association between decision-making during pregnancy and woman-centred care among Tanzanian pregnant women: A cross-sectional survey	2024	Women Birth	Mwakawanga, D. L. and Chen, S. and Mwilike, B. and Lyimo, A. A. and Hirose, N. and Shimpuku, Y.	10.1016/j.wombi.2024.101615
Excluded	Not mHealth			"I'd do it for my baby": Lessons learned from qualitative research on COVID-19 vaccination among pregnant women in C√¥te d'Ivoire	2023	Vaccine	Naugle, D. and Tibbels, N. and Dosso, A. and Benie, W. and Nana, M.	10.1016/j.vaccine.2023.11.021
Excluded	Not decision making			Mobile solutions to Empower reproductive life planning for women living with HIV in Kenya (MWACh EMPOWER): Protocol for a cluster randomized controlled trial	2024	PLoS ONE	Ngumbau, N. and Unger, J. A. and Wandika, B. and Atieno, C. and Beima-Sofie, K. and Dettinger, J. and Nzove, E. and Harrington, E. K. and Karume, A. K. and Osborn, L. and Sharma, M. and Richardson, B. A. and Seth, A. and Udren, J. and Zanial, N. and Kinuthia, J. and Drake, A. L.	https://dx.doi.org/10.1371/journal.pone.0300642
Excluded	Not decision making			Leveraging digital health and ambulatory and taxi services to offer quality maternal and neonatal health services in the community	2023	BMC Proceedings	Nkaka, M. and Ogendo, K. and Kafwimi, N.	https://dx.doi.org/10.1186/s12919-023-00273-y
Excluded	Not mHealth			The Association Between Breastfeeding and Growth Among Infants with Moderately Low Birth Weight: A Prospective Cohort Study	2024	J Pediatr	North, K. and Semrau, K. E. A. and Bellad, R. M. and Dhaded, S. M. and Das, L. and Behera, J. N. and Hoffman, I. and Mvalo, T. and Kisenge, R. and Sudfeld, C. R. and Somji, S. and Mokhtar, R. R. and Vesel, L. and Goudar, S. and Vernekar, S. S. and Siddhartha, E. S. and Singh, B. and Koujalagi, M. B. and Panda, S. and Kafansiyanji, E. and Nyirenda, N. and Phiri, M. and Saidi, F. and Masoud, N. S. …	10.1016/j.jpeds.2024.114003
Excluded	Not maternal			Governance for injury care systems in Ghana, South Africa and Rwanda: development and pilot testing of an assessment tool	2023	BMJ Open	Odland, M. L. and Abdul-Latif, A. M. and Ignatowicz, A. and Bekele, A. and Chu, K. and Howard, A. and Tabiri, S. and Byiringiro, J. C. and Davies, J.	10.1136/bmjopen-2023-074088
Excluded	Not mHealth			"It is because the treatment of this lady is a cascade": Accumulation of delays and the occurrence of obstetric emergencies in an urban maternity unit in Tanzania	2024	Midwifery	Osaki, H. and S√∏rensen, J. B. and Maal√∏e, N. and Mbekenga, C. and Skovdal, M.	10.1016/j.midw.2024.103926
Excluded	Not decision making			Using electronic medical records to understand the impact of SARS-CoV-2 lockdown measures on maternal and neonatal outcomes in Kampala, Uganda	2023	PLoS Global Public Health	Ouma, Joseph and Hookham, Lauren and Akera, Lorna Aol and Rukundo, Gordon and Kyohere, Mary and Kakande, Ayoub and Nakyesige, Racheal and Musoke, Philippa and le Doare, Kirsty	10.1371/journal.pgph.0002022 https://journals.plos.org/globalpublichealth/article?id=10.1371/journal.pgph.0002022
Excluded	Not mHealth			Households' health insurance status and COVID-19 vaccination in Nigeria: a recursive bivariate probit and decomposition estimation	2023	Scientific African	Oyekale, Abayomi Samuel	10.1016/j.sciaf.2023.e01868 https://www.sciencedirect.com/science/article/pii/S246822762300323X
Excluded	Not maternal			Assessing a digital technology-supported community child health programme in India using the Social Return on Investment framework	2023	PLOS Digit Health	Patil, M. and Qureshi, A. and Naydenova, E. and Bang, A. and Halbert, J. and De Vos, M. and Nair, P. and Patil, M. and Medvedev, M. M.	10.1371/journal.pdig.0000363
Excluded	Not maternal			International Experiences with Vaginal Lengthening Treatment Among Individuals with M√ºllerian Agenesis: A Mixed-Methods Study	2023	J Pediatr Adolesc Gynecol	Pennesi, C. M. and Berkeley, J. and Lossie, A. C. and Quint, E. H. and Zieman, K. D. and Carroll, S.	10.1016/j.jpag.2023.05.004
Excluded	Not maternal			Guidelines for goals of care discussions in patients with gynecologic cancer	2023	Gynecol Oncol	Peters, P. N. and Havrilesky, L. J. and Davidson, B. A.	10.1016/j.ygyno.2023.05.016
Excluded	Not SSA			Barriers and facilitators for sustainable weight loss in the pre-conception period among Danish women with overweight or obesity - a qualitative study	2023	BMC Public Health	Pico, M. L. and Grunnet, L. G. and Vinter, C. A. and Aagaard-Hansen, J. and Kragelund Nielsen, K.	10.1186/s12889-023-16676-7
Excluded	Not maternal			Management of arterial hypertension: home blood pressure measurement is a cornerstone for telemonitoring and self-management	2023	mHealth	Postel-Vinay, N. and Bobrie, G. and Asmar, R. and Stephan, D. and Amar, L.	https://dx.doi.org/10.21037/mhealth-22-51
Excluded	Not maternal			"People will talk about her if she is not circumcised": Exploring the patterning, drivers and gender norms around female genital mutilation in Ethiopia's Somali region	2024	Soc Sci Med	Presler-Marshall, E. and Jones, N. and Endale, K. and Woldehanna, T. and Yadete, W. and Abdiselam, A.	10.1016/j.socscimed.2024.116664
Excluded	Not maternal			Embedding rapid reviews in health policy and systems decision-making: Impacts and lessons learned from four low- and middle-income countries	2023	Health Res Policy Syst	Robson, R. C. and Thomas, S. M. and Langlois √â, V. and Mijumbi, R. and Kawooya, I. and Antony, J. and Courvoisier, M. and Amog, K. and Marten, R. and Chikovani, I. and Nambiar, D. and Ved, R. R. and Bhaumik, S. and Balqis-Ali, N. Z. and Sararaks, S. and Md Sharif, S. and Kangwende, R. A. and Munatsi, R. and Straus, S. E. and Tricco, A. C.	10.1186/s12961-023-00992-w
Excluded	Not mHealth			Calcium supplementation to prevent pre-eclampsia: protocol for an individual participant data meta-analysis, network meta-analysis and health economic evaluation	2023	BMJ Open	Rocha, T. and Allotey, J. and Palacios, A. and Vogel, J. P. and Smits, L. and Carroli, G. and Mistry, H. and Young, T. and Qureshi, Z. P. and Cormick, G. and Snell, K. I. E. and Abalos, E. and Pena-Rosas, J. P. and Khan, K. S. and Larbi, K. K. and Thorson, A. and Singata-Madliki, M. and Hofmeyr, G. J. and Bohren, M. and Riley, R. and Betran, A. P. and Thangaratinam, S.	10.1136/bmjopen-2022-065538
Excluded	Not maternal			Measuring the performance of computer vision artificial intelligence to interpret images of HIV self-testing results	2024	Front Public Health	Roche, S. D. and Ekwunife, O. I. and Mendonca, R. and Kwach, B. and Omollo, V. and Zhang, S. and Ongwen, P. and Hattery, D. and Smedinghoff, S. and Morris, S. and Were, D. and Rech, D. and Bukusi, E. A. and Ortblad, K. F.	10.3389/fpubh.2024.1334881
Excluded	Not maternal			Economic analysis of antenatal screening for human T-cell lymphotropic virus type 1 in Brazil: an open access cost-utility model	2023	Lancet Glob Health	Rosadas, C. and Senna, K. and da Costa, M. and Assone, T. and Casseb, J. and Nukui, Y. and Cook, L. and Mariano, L. and Galv√£o Castro, B. and Rios Grassi, M. F. and Penalva de Oliveira, A. C. and Caterino-de-Araujo, A. and Malik, B. and Boa-Sorte, N. and Peixoto, P. and Puccioni-Sohler, M. and Santos, M. and Taylor, G. P.	10.1016/s2214-109x(23)00065-7
Excluded	Not mHealth			Community perceptions and experiences on the events leading to facility maternal death; a verbal autopsy qualitative study	2023	Sex Reprod Healthc	Said, A. and Malqvist, M. and Massawe, S. and Hanson, C. and Pembe, A. B.	10.1016/j.srhc.2023.100851
Excluded	Not mHealth			"We are just not sure what that means or if it's relevant": Uncertainty when gathering family history information in South African prenatal genetic counseling consultations	2024	Soc Sci Med	Scott, M. and Watermeyer, J. and Wessels, T. M.	10.1016/j.socscimed.2023.116555
Excluded	Not mHealth			"Are all referrals necessary?" Experiences and perceptions of maternity healthcare providers on emergency intrapartum referrals in Dar es Salaam, Tanzania	2024	PLoS ONE	Selemani, S. and Mwakyusa, M. O. and Bashiri, S. and Ezekiel, M. J. and Mwakawanga, D. L. and Al-Beity, F. M. A. and Pembe, A. B.	https://dx.doi.org/10.1371/journal.pone.0298103
Excluded	Not maternal			Benefits, harms and cost-effectiveness of cervical screening, triage and treatment strategies for women in the general population	2023	Nat Med	Simms, K. T. and Keane, A. and Nguyen, D. T. N. and Caruana, M. and Hall, M. T. and Lui, G. and Gauvreau, C. and Demke, O. and Arbyn, M. and Basu, P. and Wentzensen, N. and Lauby-Secretan, B. and Ilbawi, A. and Hutubessy, R. and Almonte, M. and De Sanjos√©, S. and Kelly, H. and Dalal, S. and Eckert, L. O. and Santesso, N. and Broutet, N. and Canfell, K.	10.1038/s41591-023-02600-4
Excluded	Not maternal			Assessing Per-Sex-Act HIV-1 Risk Reduction Among Women Using the Dapivirine Vaginal Ring	2024	J Infect Dis	Stalter, R. M. and Dong, T. Q. and Hendrix, C. W. and Palanee-Phillips, T. and van der Straten, A. and Hillier, S. L. and Kiweewa, F. M. and Mgodi, N. M. and Marzinke, M. A. and Bekker, L. G. and Soto-Torres, L. and Baeten, J. M. and Brown, E. R.	10.1093/infdis/jiad550
Excluded	Not mHealth			Lessons learnt and best practices in scaling up an emergency transportation system to tackle maternal and neonatal mortality: a qualitative study of key stakeholders in Shinyanga, Tanzania	2024	BMJ Open	Sunguya, B. F. and Ngowi, J. E. and Njiro, B. J. and Munishi, C. and Ndumwa, H. P. and Kengia, J. and Kapologwe, N. A. and Deng, L. and Timbrell, A. and Kitinya, W. J. and Mlunde, L. B.	10.1136/bmjopen-2023-073859
Excluded	Not maternal			Recommendations from the 2023 International Evidence-based Guideline for the Assessment and Management of Polycystic Ovary Syndrome	2023	Fertil Steril	Teede, H. J. and Tay, C. T. and Laven, J. and Dokras, A. and Moran, L. J. and Piltonen, T. T. and Costello, M. F. and Boivin, J. and L, M. Redman and J, A. Boyle and Norman, R. J. and Mousa, A. and Joham, A. E.	10.1016/j.fertnstert.2023.07.025
Excluded	Not maternal			Second international consensus report on gaps and opportunities for the clinical translation of precision diabetes medicine	2023	Nat Med	Tobias, D. K. and Merino, J. and Ahmad, A. and Aiken, C. and Benham, J. L. and Bodhini, D. and Clark, A. L. and Colclough, K. and Corcoy, R. and Cromer, S. J. and Duan, D. and Felton, J. L. and Francis, E. C. and Gillard, P. and Gingras, V. and Gaillard, R. and Haider, E. and Hughes, A. and Ikle, J. M. and Jacobsen, L. M. and Kahkoska, A. R. and Kettunen, J. L. T. and Kreienkamp, R. J. and Lim, L…	10.1038/s41591-023-02502-5
Excluded	Not mHealth			Seeking maternal health care in rural Nigeria: through the lens of negofeminism	2023	Reprod Health	Udenigwe, O. and Okonofua, F. E. and Ntoimo, L. F. C. and Yaya, S.	10.1186/s12978-023-01647-3
Excluded	Not decision making			Gender transformative approaches in mHealth for maternal healthcare in sub-Saharan Africa: a systematic review	2023	Frontiers in Digital Health	Udenigwe, O. and Omonaiye, O. and Yaya, S.	https://dx.doi.org/10.3389/fdgth.2023.1263488
Excluded	Not mHealth			Breastfeeding intentions and behaviours of doctor mothers in Bloemfontein, South Africa	2023	South African Journal of Child Health	Van der Bijl, C. C. and Steinberg, W. J. and Kellerman, T. E. and Botes, J. and van Rooyen, C.	10.7196/SAJCH.2023.v17i1.1929
Included		Included		Pregnant women's perceptions of antenatal care and utilisation of digital health tools in Magu District, Tanzania: a qualitative study	2023	Sex Reprod Health Matters	van Pelt, S. and van der Pijl, M. and R, A. C. Ruiter and Ndaki, P. M. and Kilimba, R. and Shields-Zeeman, L. and J, B. F. de Wit and Massar, K.	10.1080/26410397.2023.2236782
Excluded	Not mHealth			Perceptions to Overcoming Barriers to Prenatal Care in African American Women	2024	Nurs Clin North Am	Ware, K. S. and Lee, A. S. D. and Rodriguez, M. and Williams, C. H.	10.1016/j.cnur.2023.11.010
Excluded	Not maternal			Dropout from exercise trials among cancer survivors-An individual patient data meta-analysis from the POLARIS study	2024	Scand J Med Sci Sports	Western, B. and Ivarsson, A. and Vistad, I. and Demmelmaier, I. and Aaronson, N. K. and Radcliffe, G. and van Beurden, M. and Bohus, M. and Courneya, K. S. and Daley, A. J. and Galv√£o, D. A. and Garrod, R. and Goedendorp, M. M. and Griffith, K. A. and van Harten, W. H. and Hayes, S. C. and Herrero-Roman, F. and Hiensch, A. E. and Irwin, M. L. and James, E. and Kenkhuis, M. F. and Kersten, M. J. …	10.1111/sms.14575
Excluded	Not mHealth			Prognostic algorithms for post-discharge readmission and mortality among mother-infant dyads: an observational study protocol	2023	Front Epidemiol	Wiens, M. O. and Trawin, J. and Pillay, Y. and Nguyen, V. and Komugisha, C. and Kenya-Mugisha, N. and Namala, A. and Bebell, L. M. and Ansermino, J. M. and Kissoon, N. and Payne, B. A. and Vidler, M. and Christoffersen-Deb, A. and Lavoie, P. M. and Ngonzi, J.	10.3389/fepid.2023.1233323
Excluded	Not maternal			A systematic review of measures of ability to meet basic needs in older persons	2023	Age Ageing	Williams, T. and Geffen, L. and Kalula, S. and Stein, D. J. and Amuthavalli Thiyagarajan, J. and Mikton, C. and Diaz, T.	10.1093/ageing/afad121
Excluded	Not maternal			Improving risk stratification of indeterminate adnexal masses on MRI: What imaging features help predict malignancy in O-RADS MRI 4 lesions?	2023	Eur J Radiol	Wong, B. Z. Y. and Causa Andrieu, P. I. and Sonoda, Y. and Chi, D. S. and Aviki, E. M. and Vargas, H. A. and Woo, S.	10.1016/j.ejrad.2023.111122
Excluded	Not maternal			Inpatient Palliative Care and Acute Healthcare Utilization Among Hospitalized Patients With Impaired Functional Status	2023	American Journal of Respiratory and Critical Care Medicine	Xu, L. and Zeng, L. and Chai, E. and Gelfman, L.	https://dx.doi.org/10.1164/ajrccm-conference.2023.B21
Excluded	Not maternal			Sexual decision making of Ugandan young adults: findings from national online discussions	2024	AIDS Care	Ybarra, M. L. and Villalobos, J. P. and Nyemara, N. and Bull, S. S.	10.1080/09540121.2023.2222577
Excluded	Not maternal			Development and validation of a nomogram for prediction of recovery from moderate-severe xerostomia post-radiotherapy in nasopharyngeal carcinoma patients	2023	Radiother Oncol	Zhao, D. W. and Teng, F. and Meng, L. L. and Fan, W. J. and Luo, Y. R. and Jiang, H. Y. and Chen, N. X. and Zhang, X. X. and Yu, W. and Cai, B. N. and Zhao, L. J. and Wang, P. G. and Ma, L.	10.1016/j.radonc.2023.109683
Excluded	Not decision making			Mobile phone text messaging plus motivational interviewing versus usual care: study protocol for a randomized controlled trial to evaluate effects on breastfeeding, child health, and survival outcomes, among women living with HIV (MTI-MI)	2023	Trials	Zunza, M. and Thabane, L. and Kuhn, L. and Els, C. and Cotton, M. F. and Young, T.	10.1186/s13063-023-07647-9
Included		Included		Community-level interventions for pre-eclampsia (CLIP) in Mozambique: A cluster randomised controlled trial	2020	Pregnancy Hypertension	Esperança Sevene 1, Sumedha Sharma 2, Khátia Munguambe 3, Charfudin Sacoor 4, Anifa Vala 4, Salésio Macuacua 5, Helena Boene 4, J Mark Ansermino 6, Orvalho Augusto 3, Cassimo Bique 7, Jeffrey Bone 2, Dustin T Dunsmuir 6, Tang Lee 2, Jing Li 2, Eusébio Macete 8, Joel Singer 9, Hubert Wong 9, Hannah L Nathan 10, Beth A Payne 6, Mohsin Sidat 11, Andrew H Shennan 10, Corssino Tchavana 4, Domena K Tu …	10.1016/j.preghy.2020.05.006
Included		Included		Impact of smartphone-assisted prenatal home visits on women’s use of facility delivery: Results from a cluster-randomised trial in rural Tanzania	2018	PLoS One	Kristy Hackett, Curtis Lafleur, Peter Nyella, Ophira Ginsbury, Wendy Lou, Daniel Sellen	10.1371/journal.pone.0199400
Included		Included		Improving the Quality of Antenatal Care Using Mobile Health in Madagascar: Five-Year Cross-Sectional Study	2020	JMIR Mhealth Uhealth	Anne Caroline Benski, Nicole C Schmidt, Manuela Viviano, Giovanna Stancanelli, Adelia Soaroby, Michael R Reich	10.2196/18543
Included		Included		Using Mobile Technology to Address the ‘Three Delays’ to Reduce Maternal Mortality	2014	International Journal of User-Drive Healthcare	Rachel Hoy Deussom, Marc Mitchell, Julia Dae Ruben	10.4018/ijudh.2014010103
Included		Included		Improving health facility delivery rates in Zanzibar, Tanzania through a large-scale digital community health volunteer programme: a process evaluation	2021	Health Policy Plan	Isabel R Fulcher, Allyson R Nelson, Jalia I Tibaijuka, Samira S Seif, Sam Lilienfeld, Omar A Abdalla, Nadine Beckmann, Erica H Layer, Bethany Hedt-Gauthier, Rachel Lieber Hofmann	10.1093/heapol/czaa068
Included		Included		The Effects of a Locally Developed mHealth Intervention on Delivery and Postnatal Care Utilization	2016	PLoS One	Solomon Shiferaw, Mark Spigt, Michael Tekie, Muna Abdullah, Mesganaw Fantahun, Geert-Jan Dinant	10.1371/journal.pone.0158600
Included		Included		Development of mHealth Applications for Pre-Eclampsia Triage	2014	IEEE J Biomed Health Inform	Dustin T Dunsmuir, Beth A Payne, Garth Cloete, Christian Leth Petersen, Matthias Görges, Joanne Lim, Peter von Dadelszen, Guy A Dumont, J Mark Ansermino	10.1109/JBHI.2014.2301156
Included		Included		It makes you someone who changes with the times’: health worker and client perspectives on a smartphone-based counselling application	2019	Health Policy Plan	Kristy Hackett, Mina Kazemi, Curtis Lafleur, Peter Nyella, Lawelu Godfrey, Daniel Sellen	10.1093/heapol/czz036
Included		Included		Pregnant women's experiences with an integrated diagnostic and decision support device for antenatal care	2018	BMC Pregnancy and Childbirth	Ibukun-Oluwa Omolade Abejirinde, Renate Douwes, Azucena Bardají, Rudolf Abugnaba-Abanga, Marjolein Zweekhorst, Jos van Roosmalen and Vincent De Brouwere	https://doi.org/10.1186/s12884-018-1853-7
Included		Included		mHealth4Afrika - Co-designing an Integrated Solution for Resource Constrained Environments	2018	Journal of Health Information in Africa	Miriam Cuunningham, Paul Cunningham, Darelle Van Greunen	https://doi.org/10.12856/JHIA-2018-v5-i2-198
Included		Included		mHealth4Afrika Alpha Validation in Rural and Deep Rural Clinics	2017	IEEE	Miriam Cunningham; Paul M Cunningham; Darelle van Greunen; Alida Veldsman; Chipo Kanjo; Emmanuel Kweyu	10.1109/GHTC.2017.8239347
Included		Included		“If you don’t have enough equipment, you’re not going to provide quality services”: Healthcare workers’ perceptions on improving the quality of antenatal care	2020	International Journal of Africa Nursing Sciences	Sandra van Pelt, Karlijn Massar, Lisette van der Eem, Laura Shields-Zeeman, John B.F. de Wit, Robert A.C. Ruiter	https://doi.org/10.1016/j.ijans.2020.100232
Included		Included		Challenges and prospects for implementation of community health volunteers’ digital health solutions	2020	BMC Health Services Research	Pauline Bakibinga, Eva Kamande, Lyagamula Kisia, Milka Omuya, Dennis J Matanda, Catherine Kyobutungi	10.1186/s12913-020-05711-7
