# Supplementary material for: The mHealth clinical decision-making tools for maternal and perinatal health care in Sub-Saharan Africa: A systematic review
Source: PLoS One. 2025 Apr 24;20(4):e0319510. doi: 10.1371/journal.pone.0319510 (PMC12021198; doi:10.1371/journal.pone.0319510)
Supplement: S7 File — (XLSX) [file pone.0319510.s007.xlsx]

## Sheet: Data Extraction
Tool	Basic information						Population		Context					Concept			Technology						mERA items			Study methodology		Outcomes					Overall impression
	Article title	Authors	Contact	Journal	Year	Funding	Healthcare workers	Number of pregnancies/women	Country	Time period	Number sites	Community/Facility	Rural/urban/referral	Who used the technology?	Use of data	Data collection items	Software name	Developer	Open source?	Local data storage?	Online data storage?	Who owns the data	Infrastructure	Interoperability/HIS	Adoption inputs/training prior to intervention	Type of study	Methods	Feasibility	Usability	Acceptability	User-satisfaction	Adverse pregnancy outcomes
PIERS	Usability and Feasibility of PIERS on the Move: An mHealth App for Pre-Eclampsia Triage	Lim, Cloete, Dunsmuir et al	jlim2@cw.bc.ca	JMIR mHealth and uHealth	2015	Saving Lives at Birth - Grand Challenges Canda, Bill & Melinda Gates Foundation	Nurses, midwives	37 nurses and midwives	South Africa	Clinical trial Nov 2012- Dec 2013	Usability: 2. Clinical trial: 1	Facility	Urban	Nurses/midwives	Pre-eclampsia risk prediction	Gestational age at presentation, blood pressure, dipstick proteinuria, symptoms (chest pain, dyspnoea, headache, visual disturbances, vaginal bleeding, abdominal pain), SpO2	PIERS on the Move						iPod Touch, iPhone 3, OEM NoninXpod pulse oximeter			Usability evaluation	Design groups created prototypes, then two usability studies. Subjects recruited, facilitated sessions and post-task questionnaire and interview. Did clinical trial with 200 women in study.	Improvements in task times with subsequent iteractions.	Errors mostly around use of mobile phone + technology, re keyboard and touchscreen. Quickly corrected once shown how to use.		Overall satisfaction good, improved from study 1 to study 2.
		Lim, Cloete, Dunsmuir et al		JMIR mHealth uHealth 2	2015	The project received grant funding from Saving Lives at Birth - Grand Challenges Canada (Grant# 0038-03-01-01-01) and the Bill & Melinda Gates Foundation (Grant # OPP1017337).	frontline care providers (37 nurses, midwives, community health workers)	More than 200 patients	Cap town-South Africa	November 2012-December 2013	Two sites involved (Tygerberg Hospital (and Frere Maternity Hospital)	Facility	Rural	frontline care providers (nurses, midwives, community health workers)	to assess the usability of PotM (with mid-level health workers) for iteratively refining the system.	Eight items were collected	Pre-eclampsia Integrated Estimate of RiSk (PIERS) on the Move (PotM)		Y	Y	Y				Yes, Feedback during the training of these CHWs and during the trial itself has led to further updates to the app.	Implementation study	to develop and implement an app for use in low-resourced settings where no formal health care system is available and electricity or a reliable cellular data connection is nonexistent		Overall, users felt the app was usable using the Computer Systems Usability Questionnaire		The overall satisfaction with the use of the PotM app as measured by the CSUQ was good
PIERS	The Ability and safety of community based health workers to safely initiate lifesaving therapies for pre-eclampsia in Ogun State, Nigeria: An analysis of 260 community treatments with MgSO4 and/or methyldopa	Adepoju et al	a_adepoju@hotmail.co.uk	Pregnancy Hypertension: An International Journal of Women's Cardiovascular Health	2021	University of British Columnia, Bill and Melinda Gates Foundation	170 CHWs - 83 CHEWs, 14 HA,s 73 nurses	8790 women	Nigeria	Mar 2014 - Jan 2016	10 (5 control, 5 intervention)	Community	Rural	Community health workers	Pre-eclampsia risk prediction and management	Woman's social demographics; name, address, phone number, age, gestational age, last menstrual period date, clinical symptoms: vaginal bleeding, chest pain, headache etc. Treatment: methyldopa, MgSO4 (if administered), reactions: hematoma, infections, delivery date, blood pressure: systolic and diastolic, proteinuria, if referred: transportation or not.	PIERS on the Move	University of British Columbia, Canada; JM Ansermino, P von Dadelszen		Y	Y	University of British Columbia team	Android phone, internet connection		2 day training given for CHWs, referesher every 6 months.	Treatment analysis	Randomised areas to intervention or control. Analysed data collceiton on POM	Able to recognise and give treatment as requried				Did not compare to control group - unable to comment on whether improved outcomes
		Akinmade A. Adepoju, Marianne Vidler, Adebayo A. Akadri, Ebun Jaiyesimi, Chimaobi C. Nwankpa, Oluwafayokemi O. Odubena, Sumedha Sharma, Larry Li f , Domena Tu, Sharla Drebit, Beth Payne, David O. Akeju, Zulfiqar Bhutta, Laura A. Magee, Hannah L. Nathan, Andrew H. Shennan, John Sotunsa, Olalekan O. Adetoro, Peter von Dadelszen, Olukayode A. Dada, Olaokun Soyinka, The CLIP Nigeria Working Group		Pregnancy Hypertension: An International Journal of Women’s Cardiovascular Health	2021	This work was supported, in whole or in part, by the Bill & Melinda Gates Foundation [OPP1017337].	The Community-based Health Workers (CHW), who implemented the CLIP study, were nurses, midwives, community health extension workers (CHEW), and health assistants (HAs), all of whom normally provide care at the community-level in Nigeria.	8790 women receiving mobile health-guided care	Ogun State, Nigeria	from March 01, 2014 to January 31, 2016.	In the 29 participating wards in five clusters of LGAs and used mobile health aid for clinical assessment of pre-eclampsia.	Mixed	Mixed	The Community-based Health Workers (CHW), who implemented the CLIP study, were nurses, midwives, community health extension workers (CHEW), and health assistants (HAs)	To evaluate community-based health workers’ ability to identify cases of hypertension in pregnancy, safely deliver methyldopa and magnesium sulphate and make referrals when appropriate.	There were six items used.Woman's social demographics; name, address, phone number, age, gestational age, last menstrual period date, clinical symptoms: vaginal bleeding, chest pain, headache etc. Treatment: methyldopa, MgSO4 (if administered), reactions: hematoma, infections, delivery date, blood pressure: systolic and diastolic, proteinuria, if referred: transportation or not.	No proper name of soft ware provided. The process was guided by a mobile health application, PIERS on the Move (POM)	the University of British Columbia, Canada: co-PIs: JM Ansermino (Stellenbosch University, South Africa) & P von Dadelszen (University of British Columbia)	Y	Y	Y	The University of British Columbia team	An android phone and internet connection to synchronize the data	I am not sure if any exist	A two-day training was provided for community-based health workers on how to use the app.	As part of Nigeria Community-Level Interventions for Pre-eclampsia (CLIP) cluster randomized controlled trial (NCT01911494) used	Community-based Health Workers (CHW) recruited pregnant women from five Local Government Areas (clusters) and used mobile health aid for clinical assessment of pre-eclampsia. Main outcome measures: The primary outcome was the number of adverse events that occurred after the administration of magnesium sulphate and/or methyldopa to pregnant women by CHWs.						Generally the study does not evaluate or cocerns with mHealth directily. These findings confirm the ability of community-based health workers to safely administer methyldopa and intramuscular magnesium sulphate
PIERS	Development of mHealth Applications for Pre-Eclampsia Triage	Dunsmuir et al	ddunsmuir@cw.bc.ca	IEEE Journal of Biomedical and Health Informatics	2014	Saving Lives at Birth - Grand Challenges Canda, Bill & Melinda Gates Foundation	Community health workers								Predictive model for pre-eclapsmia and phone oximeter	Decision support: discusses risk model in this.	(Data - historical visit data available within CLIP POTM for subsequent visits, but cannot be edited on different device - editing only allowed within 24 hr of visit on same device). Data stored on RED-Cap servers.			Y	Y	(Data security discussed - encrypted with 128-bit key and devices marked as being for medical research)	iPoud Touch, iPhone 3. For CLIP trial, on Android devices.		USer interface design - culturally appropriate pictograms used, multiple language support required, choose language in login screen.				Usability studies - Nov 2011 - Jan 2013, 37 nurses/midwives evaluated in 3 usability studies. Each showed improvements in ease of use. All tasks done. Keyboard size needed increasing.
		Dustin T. Dunsmuir, Beth A. Payne, Garth Cloete, Christian Leth Petersen, Member, Matthias G¨orges, Joanne Lim, Peter von Dadelszen, Guy A. Dumont, and J. Mark Ansermino		IEEE JOURNAL OF BIOMEDICAL AND HEALTH INFORMATICS,	2014	Grand Challenges Canada and Bill & Melinda Gates Foundation.	Communitybased health care providers		Nigeria, Mozambique, Pakistan,and India																	Clinical validation study
PIERS	Community-level interventions for pre-eclampsia (CLIP) in Mozambique: A cluster randomised control trial	Sevene et al	esperanca.sevene@manhica.net	Pregnancy Hypertension	2020	University of British Columnia, Bill and Melinda Gates Foundation		15,013 women	Mozambique	Feb 2015 - Feb 2017	6 intervention, 6 control	Community	Mixed	Community health workers	Pre-eclampsia risk prediction - stratified women into usual ante/postnatal care, non-urgent referral or urgent referral. Also recommend to receive anti-HTN (methyldopa) or IM MgSO4		PIERS on the Move									Randomised control trial	Randomised into intervention v not. Outcomes: all-cause maternal, fetal and newborn mortality					Maternal mortality/neonatalt mortality did not differ between intervention sites. Within intervention cluster, women receiving 8 POM guided contacts had fewer adverse outcomes.
		Esperança Sevenea,b,⁎, Sumedha Sharmac, Khátia Munguambea,b, Charfudin Sacoora, Anifa Valaa,Salésio Macuacuaa,d, Helena Boenea, J. Mark Anserminoe, Orvalho Augustoa,b, Cassimo Biquef,Jeffrey Bonec, Dustin T. Dunsmuire, Tang Leec, Jing Lic, Eusébio Macetea,g, Joel Singerh, Hubert Wongh, Hannah L. Nathanj, Beth A. Paynee, Mohsin Sidatb, Andrew H. Shennanj,Corssino Tchavanaa, Domena K. Tuc, Marianne…		Pregnancy Hypertension	2020	the University of British Columbia, a grantee of the Bill & Melinda Gates Foundation (PRE-EMPT initiative, grant number OPP1017337).	Women of reproductive age	15,123 pregnancies/15,013 women	Mozambique	12 Months	Two	Community	Urban					Whether data is stored locally, online or both: Both								Cluster randomized study
PartoPen	Improving maternal labor monitoring in Kenya using digital pen technology: A user evaluation	Underwood et al		IEEE Global Humanitarian Technology Conference	2012	National Science Foundation, ATLAS Institute at University of Colorado at Boulder, Bill and Melinda Gates Foundation
PartoPen	The PartoPen: Using Digital Pen Technology to Improve Maternal Labor Monitoring in the Developing World	Heather Marie Underwood, Professor John K. Bennett and Sarah Revi Sterling			2009	The University of Colorado Boulder; the National Science Foundation Graduate Research Fellowship Program (DGE0707432); the Bill and Melinda Gates Foundation (OP1061309)	Nurses from Kenyatta Hospital and nursing students fromUniversity of Nairobi	the number of deliveries has increased by 50%, and the number of elective cesarean sections has increased by more than 100%,	In teaching and clinical settings in Nairobi, Kenya.	Nine months	Two	Facility	Urban	Nurses from Kenyatta Hospital and nursing students fromUniversity of Nairobi	The PartoPen seeks to address barriers of both partograph completion, and to correct use of the partograph form by adding interactivity to the partograph in the form of audio instructions, decision-support, and patient-specific reminders	Three items; audio instructions, real-time decision support and time-based patient-specific reminders.	PartoPen			Not stated	Not stated					Experimental study	Twelve PartoPens were tested under experimental conditions designed to simulate situations that might arise in clinical settings and which would be expected to cause significant stress to the PartoPen. Before being subjected to experimental conditions, each pen was tested to ensure that the audio instructions, decision support and reminder features were functioning properly		successfully used and sustained for nine-months of continuous hospital use	This finding suggests that the digital pens were an acceptable addition to the current system and did not disrupt the workflow or nurses’ ability to provide quality care.		It is generally believed that the partograph, when used correctly, can reduce the number of preventable maternal and fetal deaths in the developing world
PartoPen	The PartoPen in Training and Clinical Use: Two Preliminary Studies in Kenya	Heather Underwood, S. Revi Sterling, and John K. Bennett				This research is funded by a Gates Grand Challenge in Global Health grant, a National Science Foundation Graduate Research Fellowship, and by the ATLAS Institute at the University of Colorado Boulder.	Nurses from Kenyatta Hospital and nursing students fromUniversity of Nairobi		Nairobi -Kenya		Two	Facility	Urban	Nursing students fromUniversity of Nairobi, Nurses and staff at Kenyatta Hospital	To establish a baseline of common partograph errors based on the type of error (e.g., incorrect values, incorrect form location, or incorrect action based on entered data), determine if using the PartoPen decreases the number of common partograph errors in relation to the established baseline, and approximate the amount of training needed to use the PartoPen and access the majority of the built-i…	partograph completion rates for the month immediately prior to the introduction of the PartoPen, and for the month when the PartoPen was in use.	PartoPen					After the three-week period of PartoPen use, twenty pens were left at KNH to continue being used by nurses in the labor wards. At the time of writing, these pens have been in use at KNH for a total of seven weeks, and data continues to be collected and analysed by local researchers.			On intervention group, nurses were trained prior the intervetion	Both quantitative and qualitative design in a comparison study	The maternity ward study evaluated partograph completion rates for the month immediately prior to the introduction of the PartoPen, and for the month when the PartoPen was in use. A research assistant scanned the 369 partograph forms completed in the month prior to PartoPen introduction. During the month of PartoPen use, 457 partograph forms were initiated. There were three phases in the introduc…	Yes	A research assistant scanned the 369 partograph forms completed in the month prior to PartoPen introduction. During the month of PartoPen use, 457 partograph forms were initiated.	Yes	In addition, nurses were satisfied with both the usability and the usefulness of the PartoPen, suggesting that continued and sustainable use is possible in this environment.
SUSTAIN	Impact of a community-based smartphone intervention on maternal health service utilisation in Rural Tanzania	Kristy M Hackett	khackett@hsph.harvard.edu	Doctoral Thesis, Dalla Lana School of Public Health, University of Toronto	2016	The Garfield Weston Doctoral Fellowship Program, Global Affairs Canada, the Dalla Lana School of Public Health, the University of Tornto Queen Elizabeth II Graduate Scholarships in Science and Technology Programme	32 intervention, 32 control (total 64)	600 clients for postnatal interview (150 intervention and 150 control in each district)	Tanzania	Jul 2013 - Jul 2014	32 total villages: two districts, 8 control and 8 SP+ villages in each	Community	Rural	Community health workers	Client registration, data management; home visit schedulling; time-tailored counselling prompts; referral and follow up; data management and reporting. Guides through electronic decision tree protocols, directing to specific topics based on her GA and answers to diagnostic questions. Identifies danger signs in pregnancy and postpartum period, flags clients requiring immediate referral, reminds CH…		SUSTAIN	World Vision, D-Tree, using CommCare software					Nokia smartphones given.			Cluster-randomised intervention study, mixed methods (Various manuscripts in thesis)	Manuscript #1: cluster, randomised control design. Outcome = delivery location, postnatalt household surveys. Manuscript #2: Likert scale questionnaires, in-depth interviews with CHWs. Manuscript #3: Likert questionaires to clients and CHW supervisors, semi-structured interviews	#2: logistical issues - charging, lack electricity, distance and transport still remained and issue.	#3: improved efficiency, able to visit and register more women. Information more easily retrieved than from paper based registry. Useful for up to date information.	#2: whilst some said increased status in communities, some clients negative associations.	Benefits: call ambulance, calling clients ahead to schedule visits, improved data management, decision making support (visits were shorter, less reliant on memory), guides through counselling, enhanced social status and legitamacy, clients happy with services #3: main point of smartphone is point of care decision making tool and reminder about what to do during home visits.	#1: increase in facility based delivery (74% SP+, 62% control). Smartphone use assocaited with more frequent household visits, more frequent visits associated with increased FBD. #3: SP+ CHWs improved quality of care (p = 0.05)
		Kristy M. Hackett		Dissertation	2016	The Garfield Weston Doctoral Fellowship Program, Global Affairs Canada, the Dalla Lana School of Public Health, and the University of Toronto Queen Elizabeth II Graduate Scholarships in Science and Technology (QEII-GSST) Program.	Community health workers		Tanzania	9 months	32 villages	Community	Rural	Community health workers		a) semi-structured interviews (SSI) with CHW supervisors (facility-level nurses/midwives); b) household surveys with women clients; and c) focus group discussions (FGDs) with clients.	SP+	D-Tree								Cluster-randomized, controlled, trial design	mixed-methods	Delivery location
SUSTAIN	Impact of smartphone-assisted prenatal home visits on women’s use of facility delivery: Results from a cluster-randomized trial in rural Tanzania	Hackett et al		PLOS One	2018	Government of Canada through a Contribution Agreement with World Vision Canada and sub-agreement with University of Toronto [Fund No. 493309] (DS); The W. Garfield Weston Foundation (KH); the University of Toronto Queen Elizabeth II Graduate Scholarships in Science and Technology (QEII- GSST) Program (KH); the Canadian Institutes of Health Research (CIHR) through a Canada Research Chair in Human …	Community health workers	572 women	Tanzania	August 2013 to June 2014	32 villages	Community	Rural	Community health workes r	Client registration, home visit scheduling, counselling prompts, automated referral, follow up reminders, data management and reporting		Sustain	D-Tree, World Vision							World Vision trained two CHWs in each village. Made household visits using iMNCH photo book and smartphone application. CHWs from control villages only trained in iMNCH photo book and paper based protocols.	Cluster randomised control rial	Allocated to intervention (iMNCH photo book and smartphone applicatoin, known as SP+) or only iMNCH photo book. Villages randomly allocated. Women recruited for postnatal household surveys at end of intervention.					High rates of facility delivery - 74% compared to 62% in control group. Analysed who was more likely to deliver in facility - previous facility deliver, more ANC visits. Women in SP+ group more likely to recive 2 or more visits cf those in control group. SP+ had greatest impact on facility delivery among primips who attended less than 4 ANC.
		Kristy Hackett , Curtis Lafleur , Peter Nyella , Ophira Ginsburg , Wendy Lou , Daniel Sellen		PLOS ONE	2018	Sources of support: Government of Canada through a Contribution Agreement with World Vision Canada and sub-agreement with University of Toronto [Fund No. 493309] (DS); The W. Garfield Weston Foundation (KH); the University of Toronto Queen Elizabeth II Graduate Scholarships in Science and Technology (QEII_x0002_GSST) Program (KH); the Canadian Institutes of Health Research (CIHR) through a Canada…	community health workers		Tanzania	August 2013 to June 2014	572 women from 32 randomly selected villages	Community	Rural	Community health workers	to evaluate a smartphone-based application designed to assist community health workers with data collection, education delivery, gesta_x0002_tional danger sign identification, and referrals	Smartphones	The SUSTAIN smartphone application	World Vision collaborated with D-Tree International to develop a smartphone application for use by CHW during house_x0002_hold visits	Yes, an open source platform designed specifically for use by frontline health workers.						YES. World Vision trained two CHW in each village, typically one male and one female. CHW pairs from intervention villages were trained to make household visits using both the iMNCH photo book and the smartphone application (combined intervention referred to as “SP+”)	a cluster-randomized, controlled comparison design	Community health workers in 32 randomly selected villages were cluster-randomized to training on either smartphone (intervention) or paper-based (control) protocols for use dur_x0002_ing household visits with pregnant women. The primary outcome measure was postnatal report of delivery location by 572 women randomly selected to participate in a survey con_x0002_ducted by home visit. A mixed-effect…		Increased facility delivery by 74% versus 63% in control areas				Higher facility delivery: 74% of mothers in intervention areas delivered at or in transit to a health facility, versus 63% in control areas
SUSTAIN	It makes you someone who changes with the times’: health worker and client perspectives on a smartphone-based counselling application deployed in rural Tanzania	Kristy Hackett , Mina Kazemi, Curtis Lafleur, Peter Nyella, Lawelu Godfrey and Daniel Sellen		Health Policy and Planning, 2019	2019	This work was supported by funding from the following sources: Government of Canada through a Contribution Agreement with World Vision Canada and sub-agreement with University of Toronto [Fund No. 493309] (to DS); The W. Garfield Weston Foundation (to KH); the University of Toronto Queen Elizabeth II Graduate Scholarships in Science and Technology (QEII-GSST) Program (to KH); the Canadian Institu…	Community health workers	56 women	Tanzania	Oct 2013 - Jul 2014	8 FGDs with pregnant women in 4 control and 4 intervention villages	Community	Rural	Community health workesr	As previous		SUSTAIN smartphone applicatio n	World Vision, D-Tree								Qualitative data collection, cross-sectional	Conducted focus groups and interviews with supervisors, women and CHWs		Supervisors and clients found improved efficiences - higher quality data reports from those using smartphones, better record keeping.	Some misinformation about use of smartphone application. Overall, agreed that main benefit of smartphone was for decision making support and for reminders of what to do and say during home visits. Reported improvements in communication, between CHWs and women and health facility staff as assists with referral process.
		Kristy Hackett , Mina Kazemi, Curtis Lafleur, Peter Nyella, Lawelu Godfrey and Daniel Sellen		Health Policy and Planning, 2019	2019	This work was supported by funding from the following sources: Government of Canada through a Contribution Agreement with World Vision Canada and sub-agreement with University of Toronto [Fund No. 493309] (to DS); The W. Garfield Weston Foundation (to KH); the University of Toronto Queen Elizabeth II Graduate Scholarships in Science and Technology (QEII-GSST) Program (to KH); the Canadian Institu…	Community Health Wokers (CHWs) with CHW supervisors (facility-level nurses/mid_x0002_wives).	Fifty-six women participated in FGDs	Singida, Tanzania	over a 9-month period from October 2013 to July 2014.	Two sites	Community	Rural	CHWs, Nurses, Midwives	to: (1) understand the per_x0002_ceptions of CHW supervisors and clients regarding an mHealth intervention designed to support CHW; and (2) evaluate whether and how smartphone-assisted counselling by CHW influences per_x0002_ceived quality of care in a rural Tanzanian setting.	There are 7 items:- guiding CHW through electronic protocols, and directing them to specific health messages and counselling topics in ministry-approved photo books based on women’s gestational age and answers to diagnostic questions. It also assists with client registration and follow-up, recognition of prenatal and obstetric danger signs, referral of clients to health facilities, and data manag…	Supporting Systems to Achieve Improved Nutrition, Maternal, Newborn and Child Health (SUSTAIN)	World Vision collaborated with D_x0002_Tree International and the Tanzania Ministry of Health and Social Welfare to develop a smartphone application for use by CHW during household visits with pregnant women and mothers.	The application was developed using the open source platform, CommCare	Y	Not stated			Yes. The application was developed using the open source platform, CommCare	All research team members (including data collectors) completed the National Institutes of Health online training and CHWs received additional training on the smartphones	Cross-sectional study	Qualitative method used			A smartphone application designed to assist CHW with client registration, counselling and referral, was accepted and valued by many supervisors and clients.
CommCare	CommCare: Automated Quality Improvement to strengthen community-	2014	Research Gate	?	?		5 community health workers	60 women	Tanzania	4 months	1 (in Millenium Villages Project, Tabora)	Community		Community health workers	New case, routine follow up, referral and close (when given birth) Guides CHW through type of visit - asks questions and gives advice. Can then send completed form immediately or at later time.		CommCare	Uses Java. CommCare submits data collected to central server over GPRS	Y	Y	Y		Nokia phones		Training given, not stated duration
		Theodore Svoronosa , Deusdedit Mjungub , Prabhjot Dhadiallaa , Rowena Lukc , Cory Zuec , Jonathan Jacksonc , Neal Leshc,d		ResearchGate	2014		CommCare was piloted with a group of five CHWs working for the Millennium Villages Project (MVP)	60 pregnancies	Tabora region, Tanzania	course of four months	one site	Community	Mixed	Community Health Wokers	To strengthen community- based approaches to maternal health	(registration, general follow-up, referral follow-up, end-of-pregnancy) CommCare integrates standard quality improvement tools such as; checklists, reminders, and decision support to help reinforce standards of care by CHWs.	CommCare		Y	Not stated	Y	Not stated			Yes CHWs were trained
CommCare	Improving the quality of antenatal care using a mobile application	2015	Research Gate	Conference paper: International Journal of Gynecology and Obstetrics	2015	Not stated	150 CHEWs		Nigeria	Not stated	10	Facility		Community health workers	Guides health workers through antenatal protocols and collects client data in real time. Embedded health education audio-clips for counselling	Not stated										Conference proceeding	Pre-exit interviews conducted with 266 clients attending their first ANC. Exit interciews 1 year post intervention				ANC quality score increased from baseline. Health education had highest increasde.
		Jega et al		International Journal of Gynecology and Obstetrics	2015		150 community health extension workers (CHEWs)	266 clients aged 18+ attending their first ANC visit.	Nigeria	One year	Ten facilities were equipped with phones/tablets	Community		150 community health extension workers (CHEWs)	To assess the effects of using a mobile decision support tool on the quality of antenatal care (ANC) services rendered	A 25-indicator/Items	ANC mobile application	Pathfinder built a mobile application							150 community health extension workers (CHEWs) trained to use the app.	Abstract/conference proceedings	Pre-intervention exit interviews were conducted with 266 clients aged 18+ attending their first ANC visit.						Introducing a decision support ANC mobile application had a significant positive impact on the quality of ANC offered by CHEWs in Nigeria.
B4M	Viability of diagnostic decision support for antenatal care in rural settings: findings from the Bliss4Midwives Intervention in Northern Ghana	Aberjirinde et al	i.o.aberjirinde@vu.nl	Journal of Global Health	2019	Dutch Ministry of Foreign Affair's Life Sciences and Health Development, Erasmus Mundus Joint Doctoral Fellowing Specific Grant Arrangement	25 midwives and healthcare workers	940 women	Ghana	10 months	7 health facilities	Facility	Rural	Healthcare workers	Decision support algorithms - traffic light to indicate level of risk/referral urgency, prompts patient counselling, management.	Oximetery, BP, urinalysis Clinical history, Hb results Kit number, visit date, visit number, mother name, parity, EDD, gestational age, delivery date, outcome delivery, pt history, presenting complain, diagnostic decision, action, referral recommendations	Bliss4Midwives	A group of Dutch for-profit and non-profit companies, led by Relitech, Enviu and TNO Organization for Applied Scientific Research and also including Simavi, and Cordaid.	N	Y	N	Not sure'	Prototype devices. 3 in each region, one for backup. Android tablet, pulse oximeter, blood pressure device, urine analyser	Used in addition to paper based registers	Health worker users were received two-days training on B4M. This included refresher training on managing pregnancy complications and principles of quality ANC. Field personnel with technical backgrounds, and program officers were also trained to provide technical support.'	Intervention	Health workers given equipment. Screening of women. Analysde usage statistics, diagnostic results and referra	Able to collect data. 10% of women had incomplete data on one of variables. Variations found between adoption.	Some issues with charging tablets. 20% of all records had dating errors, in one facility this was due to technology.			Identified that 12.8% of wmoen needed uregent referral	Did not analyse feasibility/usability, simply what data was collected.
		Ibukun-Oluwa Omolade Abejirinde, Vincent De Brouwere, Jos van Roosmalen, Maurits van der Heiden, Norbert Apentibadek, Azucena Bardají, Marjolein Zweekhorst		Journal of Global Health	2019	The Dutch Ministry of Foreign Affairs’ Life Sciences and Health Development (LS&H4D) grant number LSH14GH16 funded the Bliss4Midwives proof-of-concept. The LS&H4D grant and the Erasmus Mundus Joint Doc_x0002_torate Fellowship Specific Grant Agreement 2015-1595, which the first author is a beneficiary of, financed study evaluation.	Health workers	Conducted 1323 partial or full antenatal screening on 940 women	Northern Ghana	A ten-month period	In seven health facilities across two districts in Northern Ghana	Facility	Mixed	Healthcare workers	We assessed the viability of Bliss4Midwives (B4M) - a point-of-care diagnostic decision support device for decentralized screening of pre-eclampsia, gestational diabetes and anaemia during antenatal care (ANC).	1.No urgency, 2. Attention needed, 3. Referral recommended, 4. Urgent referral, 5. Direct action + urgent referral	Bliss4Midwives (B4M)		Y	Y	Y				Yes.	descriptive quantitative study carried out	The device was piloted in seven health facilities across two districts in Northern Ghana over a ten-month period. Health workers were expected to screen women at each ANC visit till delivery. All screening records from the device were automatically archived digitally and later downloaded. After removing duplicates or invalid entries, descriptive quantitative analysis was carried out with IBM SPSS…		B4M helped decentralize ANC screening and decrease unnec_x0002_essary referrals				Diagnostic referral was eliminated for 708 (84.7%) beneficiaries, with 335 (40.1%) of these from facilities without on-site diagnostic alternatives. Of visits with complete data, 92/559 (16.4%) women were screened in their first trimester, 28/940 (2.9%) had 4+ B4M visits and 107/835 (12.8%) wom_x0002_en were recommended for urgent referral to a higher-level facility on the first visit. Follow-up …
B4M	Unveiling the Black Box of Diagnostic and Clinical Decision Support Systems for Antenatal Care: Realist Evaluation	Aberjirinde et al	i.o.aberjirinde@vu.nl	JMIR mHealth and uHealth	2018	Erasmus Mundus Joint Doctorate Fellowship Specific Grant Agreement 2015-1595, Life Sciences and Health for Development	25 maternal health workers		Ghana		7	Facility	Mixed	Healthcare workers		Diagnostic data (blood pressure, chemistrip urinalysis results for glucose and protein, arterial oxygen haemoglobin, pulse rate and total haemoglobin concentration) and Supportive Data'	Bliss4Midwives	Not stated					The app is just a small component of the clinical decision support platform. B4M is an integrated diagnostic and clinical decision support device that enables health workers to conduct non-invasive screening of pre-eclampsia, gestational diabetes and anaemia in pregnant women. Diagnostic components include: Non-invasive Pronto-7. Rainbow Pulse Co-Oximetry™ device, Masimo Corporation, Irvine, Cali…	None at the time'		Case study	Health facilities classed as low, moderate or high adoption and utilisation clusters. Evaluation to understand usage variation and reflect on how high usage state could be attained. 24 semistructured interviews with device users, health facility managers. 14 usability questionnaires. Health facility checklists, focus group discussion, theory-validation meeting		Perceived usefulness and ease of use high. No difference in scores between usage clusters (low v moderate). Disconnect between usability and actual use.	Adoption: inital upward climb. Differences - technical failures, prescence of alternative point of care device/onsite lab. In health facilities with limited capacivty to perform basic ANC screening: enthusiastic adoptoin as perceived service delivery benefits.	Recognition from pregnant women, peeres, supervisors - important for device utliisation. Ownership and empowerment associated with use.
		Ibukun-Oluwa Omolade Abejirinde; Marjolein Zweekhorst1; Azucena Bardají; Rudolf Abugnaba-Abanga; Norbert Apentibadek; Vincent De Brouwere; Jos van Roosmalen; Bruno Marcha		JMIR MHEALTH AND UHEALTH	2018	Association of Church Development Projects, Ghana;Presbyterian Health Services-North, Ghana; Cordaid; Relitech B.V; The Netherlands Organisation for Applied Scientific Research; Simavi; and Enviu Netherlands. The Erasmus Mundus Joint Doctorate Fellowship Specific Grant Agreement 2015-1595, which IOA is a beneficiary of, financed this study. Additional financial support was received from the B4M i…	Bliss4Midwives /Health facilities		Northern Ghana	piloted for 1 year	A total of 6 prototype devices were deployed in 7 predominantly rural locations—4 facilities in the upper east region and 3 in the northern region	Facility	Mixed	maternal health workers were trained to operate B4M	To strengthen the design and implementation of an improved prototype, the study objectives were two-fold: to identify causal factors underlying the variation in Bliss4Midwives usage behavior and understand how to overcome or leverage these in subsequent implementation cycles.	A total of 14 usability questionnaires measuring perceived usefulness and ease of use of B4M using 12 items each	Bliss4Midwives (B4M)						Intervention-related (technical challenges, device rotation, lack of performance feedback, and refresher training), context-related (staff turnover, competing priorities, and workload), and individual factors (low technological self-efficacy, baseline knowledge, and internal motivation) suppressed utilization mechanisms		Yes, A total of 25 maternal health workers were trained to operate B4M	a multiple case study design	Using a multiple case study design, a realist evaluation of Bliss4Midwives was conducted. A total of 3 candidate program theories were developed and empirically tested in 6 health facilities grouped into low and moderate usage clusters. Quantitative and qualitative data were collected and analyzed using realist thinking to build configurations that link intervention, context, actors, and mechanis…	Acknowledging individual variations, perceived ease of B4M use were relatively high in all facilities (range 39.0-58.0)	Acknowledging individual variations, the perceived usefulness of B4M use were relatively high in all facilities (range 39.0-58.0)
B4M	Pregnant women's experiences with an intergrated diagnostic and decision support device for antenatal care in Ghana	Aberjirinde et al	i.o.aberjirinde@vu.nl	BMC Pregnancy and Childbirth	2018	Erasmus Mundus Joint Doctorate Fellowship Specific Grant Agreement 2015-1595, Life Sciences and Health for Development H38	10 health workers	20 pregnant women	Ghana	June 2016 - Apr 2017	4 health facilities	Facility	Rural	Healthcare workers			Bliss4Midwives									Qualitative	Semi-structured interviews and observation, data extracted from health facility records			Device appreciated for saving time and money that could hvae been spent on diagnostic referrals. But process took longer (10-30 min extra) and technical difficulties and procedural issues (not fmailiar with tablet devices). Health workers thought created demand for ANC and more pregnant women coming for care.	Pregnant women: range of reactions, fear, happiness, curosity, neutral. Happiness related to technological novety, easier diagnostic.	Women confident with screening results, some said would not have believed referral recommendations before. However, some did not trust. All health workers thought pregnant women followed advice more once B4M box used.
		Ibukun-Oluwa Omolade Abejirinde, Renate Douwes, Azucena Bardají, Rudolf Abugnaba-Abanga, Marjolein Zweekhorst, Jos van Roosmalen and Vincent De Brouwere		BMC Pregnancy and Childbirth	2018	The Life Sciences and Health for Development (LS&H4D) grant: Number- LSH14GH16, from the Dutch Ministry of Foreign Affairs (RVO). The LS&H4D grant, as well as the Erasmus Mundus Joint Doctorate Fellowship Specific Grant Agreement 2015–1595, which IOA is a beneficiary of, financed data collection activities. Funding agencies had no role in study design, analysis, or preparation of the manuscript.	Health workers	20 pregnant women and 10 health workers	Northern Ghana	One- year period	Five health facilities from Bawku municipal and Binduri district	Facility	Mixed	A trained female Research Assistant (RA), Healthcare workers from the intervetion facilities	This study aimed to explore the experiences of pregnant women with B4M, and its influence on service utilisation (“pull effect”) and woman-provider relationships (“woman engagement”).	The device facilitated non-invasive screening of pre-eclampsia, gestational diabetes and anaemia at the point-of-care.	Bliss4Midwives (B4M)		Y			The questionnaire and project datasets are available from the corresponding author on reasonable request.			Yes, RA were trained	An embedded study design, qualitative methods including individual semi-structured interviews and non-participant observation were employed.	Through an embedded study design, qualitative methods including individual semi-structured interviews and non-participant observation were employed. Interviews were conducted with 20 pregnant women and 10 health workers, supplemented by ANC observations in intervention facilities. Secondary data on ANC registrations over a one-year period were extracted from health facility records to support fin…				ANC respondents felt satisfied about the services offered at the facilities. When asked to rate the quality of their just concluded ANC visit on a scale of 1–10, most respondents gave scores between 6 and 10 points with specific credit given to counselling and staff attitude		Pregnant women’s experiences and perceptions of mHealth-supported service delivery can influence how Abejirinde et al. BMC Pregnancy and Childbirth (2018) 18:209 Page 9 of 11 the implementation process translates to desired care outcomes. The B4M proof-of-concept showed that mHealth influences the trust ANC attendees have in health workers and in referral recommendations, which may positively imp…
PANDA	Usability and feasibility of a mobile health system to provide comprehensive antenatal care in low-income countries: PANDA mHealht pilot study in Madagascar	2017	anne-caroline.benski@hcuge.ch	Journal of Telemedicine and Telecare	2017	Commission des Affaires Humanitairs (University Hospitals, Geneva), Latin branch of the Swiss Society of Gynecology and Obstetrics, Tavola Valdese Italia, Union of Methodist and Waldensian Churches		100 pregnant women	Madagascar	Jan - Mar 2015	Hospital + local dispensaries (13)	Facility	Rural	Healthcare workers	Support HCW in educating, screening, diagnosis and management in antenatal care	Personal data collection, medical, surgical and obstetric history, screening to detect obesity/malnutrition, HTN/PET, anaemia, HIV, syphilis, malaria, diabetes, infections (full data item	PANDA						Point of care: solar backpack with photovoltaic power, contains devices to measure BP, fever, height, weight, fundal height. ForaDuo combined test - screen for diabetes, SD bioline diagnostic tests for HIV, syphilis, malaira, Bi-Trumed for anaemia. Electricity, internet and cell phone services available at CMC hospital, but wekly power failures.		Half day training, on-the-job training and continuous supervision.	Pilot	Women recruited. ANC at health centre or dispensaries. Interviews using PANDA device.	Able to collect data. 17 alert messages sent	Errors in data - 99.3% were mock objects or non-fatal errors and automatically solved by system.	Women - 100% satisfaction, 98% indicated acquired new knowledge. 13% said visit was too long. During visits 20-46 minutes.	Not documented
		Anne Caroline Benski, Giovanna Stancanelli, Stefano Scaringella, Josea Le´a Herinainasolo, Je´romine Jinoro, Pierre Vassilako, Patrick Petignat and Nicole C Schmidt		Journal of Telemedicine and Telecare	2017	funding for this study was provided by the Commission des Affaires Humanitaires (University Hospitals Geneva, Switzerland), the Latin branch of the Swiss Society of Gynecology and Obstetrics (www.grssgo.ch) and the Tavola Valdese Italia, Union of Methodist and Waldensian Churches (www.chiesavaldese.org)	Health care providers	PANDA was provided to 100 pregnant women.	Ambanja District, Madagascar	From January to March 2015	The project was based at the Saint Damian Health Centre	Facility	Rural	Health care providers such as medical doctors, midwives, and nurses.	To support diagnosis and health care worker decision-making regarding ANC.	1. Personal data collection 2. Medical, surgical and obstetric history 3. Screening to detect obesity/malnutrition,hyperten_x0002_sion/eclampsia, anaemia, HIV, syphilis, malaria, dia_x0002_betes, infections other conditions 4. Health education with a focus on birth preparedness	PANDA (Pregnancy And Newborn Diagnostic Assessment)	GS is project manager of the group that developed the PANDA mHealth system with EU funds and is co-owner of PANDA, registered in Italy in 2012 under copyright (CI 47.10.01/441).	Y	Y	Y	The collected data were transmitted to a database in the referral hospital to create individual electronic patient records.	No major technical problems were encountered and no data were lost	Not stated	Local staff received a half-day training session followed by on-the-job training and continuous supervision	A cross-sectional pilot study	PANDA (Pregnancy And Newborn Diagnostic Assessment) is an easy-to-use mHealth system that uses affordable communications technology to support diagnosis and health care worker decision-making regarding ANC. From January to March 2015, a cross-sectional pilot study was conducted in Ambanja District, Madagascar, in which ANC using PANDA was provided to 100 pregnant women. The collected data were tr…	This pilot study proved the usability and feasibility of the PANDA mHealth system to conduct complete and standardised ANC visits according to WHO guidelines, thus providing a promising solution to increase access to high-quality and standardised ANC for pregnant women in remote areas		Participants’ acceptability of the system was very high.
PANDA	Use of a mHealth System to Improve Antenatal Care in Low and Lower-Middle Income Countries: Report on Patients and Healthcare Workers’ Acceptability in Tanzania	98	stefania.paduano@unimore.it	International Journal of Environmental Research and Public Health	2022	Laerdal Foundation	At the time of the study, a total of 7 HCWs have used the app in Tanzania.'	52 in implementation area, 46 in control area	Tanzania	Jun 2019 - Sept 2020	2 (1 implementation, 1 control)	Facility	Rural		all collected data are automatically sent to a web database called Medical Unit accessible from the referring hospital, allowing remote supervision of the visits, bringing on-site HCWs closer to the referral hospital in order to provide women with a better ANC service ensuring follow-up, and flagging high-risk pregnancies for treatment and specific intervention. '	social and personal data, medical and obstetric history, screening tests (HIV, syphilis, malaria, hemoglobin and glucose) and measurements (temperature, weight, height, blood pressure, fundus of the uterus).'	PANDA	the first version was developed by the Servizi computerizzati company. From this company, a start-up (Terre Innovative Healthcare) was created which has performed the subsequent updates of the PANDA system.'	N	Y	Y	Referral hospital' 'the PANDA system can work online and offline both for the app and the Medical unit. Data collected are synchronized as soon as the coverage is available.'	Internet coverage, Android smartphone, PC'	not yet. It is just possible to download all data in a spreadsheet for clinical audit'	- to familiarize with the PANDA app and refresh procedures on maternal and neonatal health the HCWs follow one-day of frontal training followed by 2 days of on-the-job training; - for the medical unit: one-day of training.'	Qualitative	Questionnaire. Modified from standardised questionnaire proposed by WHO to assess perceived quality of ANC. Two sections: first aroudn items on the visit, second completedness of health education 5 group interviews with total of 50 women in implenetation area Closed-ended questionnaire to HCWs to assess accepability of PANDA system			5 midwives filled out form. 3/5 said number of ANC visits about right. Time spent in PANDA visits about right. All said taht health educaion provided during visits. \all said PANDA visits were very good and would recommend to friend. Said PANDA was easy to use, able to influence relationship between HCW and mother, able to improve ANC quality.	Higher acceptability of ANC in implementaiton site. Almost all said time spent with HCWs was adequate. More than expected information regarding danger signs, labour, breastfeeding. More likely to return to ANC in future pregnancy or recommend to friend tahn in control gropu. All pregnant women said PANDA icons useful in understanding and remembering information provided during ANC visit. Some wom…
		Stefania Paduano, Federica Incerti, Lucia Borsari, Anne Caroline Benski, Alex Ernest, Ipyana Mwampagatwa, Athanase Lilungulu, Theresia Masoi, Annalisa Bargellini, Federica Stornelli, Giovanna Stancanelli, Paola Borella and Maria Angelica Rweyemamu		Int. J. Environ. Res. Public Health	2022	Funding: This research was founded by Laerdal Foundation (29 May 2018)	The ANC visit acceptability of pregnant women and healthcare workers (5HCWs)	pregnant women in an implementation area (n = 52) and in a control area (n = 46)= 96	Mufindi district, Iringa Region-(Tanzania).	two- months period	Two sites ( Intervention site and control site)	Facility	Rural	Health care providers such as medical doctors, midwives, and nurses.	To test ANC visit acceptability using mHealth system PANDA (Pregnancy And Newborn Diagnostic Assessment) in the Mufindi district (Tanzania).	1. Personal data collection 2. Medical, surgical and obstetric history 3. Screening to detect obesity/malnutrition,hyperten_x0002_sion/eclampsia, anaemia, HIV, syphilis, malaria, dia_x0002_betes, infections other conditions 4. Health education with a focus on birth preparedness	ANDA (Pregnancy And Newborn Diagnostic Assessment)		Y	Y	Y	The collected data were transmitted to a database in the referral hospital to create individual electronic patient records.		Not stated	The staff in both intervention and control sites were trained on ANC guidelines, and only HCWs in the intervention site were also trained on the use of the PANDA	This study is part of a large non-randomized intervention trial conducted	The core of the system resides in the icon-based Android application to collect socio-demographic information, medical history, and perform clinical screening. Moreover, the PANDA app includes an Education Module with information regarding hygiene, nutrition, risks during pregnancy, and child preparedness newborn care, according to the WHO recommendations. The application uses various data-collec…	HCWs reported that the PANDA app was “easy-to-use”	Good	PANDA app “able to improve the adherence to ANC WHO recommendations”	The implementation group was significantly more satisfied with the ANC visit compared with the control group n this study, pregnant women who had received ANC visits with the PANDA system showed a high level of satisfaction.		All the 52 women and the HCWs declared that PANDA icons were useful in understanding and remembering the provided information and the PANDA app was able to improve the ANC quality and to positively influence the relationship of HCWs and pregnant women.
PANDA	Improving the Quality of Antenatal Care Using Mobile Health in Madagascar: Five-Year Cross-Sectional Study	Benski et al	cbenski@hsph.harvard.edu	JMIR Mhealth Uhealth	2020		13 providers trained to use system	1446 pregnant women enrolled	Madagascar	Jan 2015 - Sept 2019	2	Facility	Referral	Healthcare workers	Standardises ANC visits, app facilitating collecting information during ANC and postpartum visits. 3 elements: point of care to measure height, weight, body temp, BP, screen for syphilis, HIV, malaria, anaemia, GDM, UTI, malnutrition. Second, app: contains 5 information sections (sociodemographic, medical + obstetric history, clinical screening test results, health education and birth plan, postp…	Types of info: sociodemographic, medical/surgical/obstetric, results from screening to detect obesity, malnutrition, HTN, PET, anaemia, HIV, syphilis, malaria, diabetes, infections etc. Collects data on at least 75 items per women	PANDA (Pregnancy and Newborn Diagnostic Assessment)									Cross-sectional study	Included 1446 women attending ANC visits using PANDA 2015-2019. Used data collected toanalysed outputs related to quality of ANC: timing of first ANC visit, relationship between visit duration and RF, number of ANC visits per women					More women atended first ANC visit earlier in pregnancy, fewer women attending in third trimester. Associations between ANC visit durations and risk factors, including age, educational leveler (longer visit for women with less education), experience of domestic violence, infectious disease. Increase in number of ANC visits per women, which became stable after 3rd year of PANDA implementation.
		Anne Caroline Benski; Nicole C Schmidt; Manuela Viviano; Giovanna Stancanelli; Adelia Soaroby; Michael R Reich		JMIR Mhealth Uhealth 2020	2020		The program was designed to support health care providers	To use mHealth to provide antenatal care (ANC) to 1446 pregnant women in a rural area in Madagascar	Ambanja district in northwestern Madagascar	from January 2015 to September 2019	One site i.e The Ambanja district	Facility	Rural	Health care providers who attended training.	We implemented an mHealth system to support providers in conducting ANC visits in Madagascar	The PANDA system collected data on at least 75 items per woman on their past and current medical and obstetric history as well as clinical screening data	An mHealth system called Pregnancy and Newborn Diagnostic Assessment (PANDA)		Not stated	Y	Y	The collected data are automatically transmitted to the medical unit’s web-based database, which stores a digitized medical record for each patient.			The HCWs received training on using a smartphone app and on conducting a standardized ANC visit.	A cross-sectional, observational study	We included 1446 women who attended ANC visits in rural Madagascar from 2015 to 2019 using an mHealth system called Pregnancy and Newborn Diagnostic Assessment (PANDA). This cross-sectional, observational study used data from different participants, with information collected over several years, to analyze the outputs related to the quality of ANC over time. Specifically, we examined the timing o…				we trained 13 providers to use the PANDA mHealth system, and we did not explore their satisfaction with the system.		This study shows the potential of an mHealth system to improve the quality of ANC, change provider behavior by standardizing ANC visits, and change patient behavior by increasing the willingness to return for subsequent visits and encouraging ANC attendance early in pregnancy
mHealth for safer deliveries	mHealth for Safer Deliveries: A mixed methods evaluation of the effect of an integrated mobile health intervention on maternal care utilization	Battle et al	juliadae@gmail.com	Healthcare	2015	Bill and Melinda Gates Foundation, USAID	223 community healthcare workers		Tanzania	Jan 2013 - Dec 2014	112 wards in 6 districts, in those with lowest rates of facility based delivery	Community	Rural	Community Healthcare Workers	Register women and developed personalised birth plans based on medical and obstetric history Counsel mothers re danger signs and healthy behaviours Record permissions for facility based delivery Screen women and babies for complications and refer to facilities Mobile banking to pay for transportation to health facilities Notify health facilities that women were in transit	Demographic information, medical and obstetric history, details about current pregnancy Other forms included: providing permission ahead of time for referral as needed; screening for pregnancy, labour and post-delivery' referral for danger signs' postpartum outcomes	Programme: mHealth for Safer Deliveries	D-Tree					GPRS enabled Nokia phones		4 day training on maternal and newborn health adn use of phone and mobile application	Mixed methods	Quantitative: from registration data. FAcility and skilled BA attendance rates measured. Attendance to post-natal care. Qualitative: sampling from interviews - 27 mothers, 25CHWs, 12 health facility workers		Portability of phone useful for communicating with clients and facilities. Felt safe, supported and secure.	Some concerns about facility care and costs. Some negative advice from older female relatives meant intervention was not as effective.	Positive effect of phones in increasing confidence of CHW to refer women to facilities. Greater self-efficacy	75% delivered at facility, 78% under skilled care - baseline of 35% Postnatal attendance as high as 88% - increased
		Julia D. Battle, Leonie Farrow, Jalia Tibaijuka, Marc Mitchell		Journal of Healthcare / Elsevier	2015	The Bill & Melinda Gates Foundation (Grand Challenges Exploration Grant #OPP1068078) and USAID (through Jhipego’s MAISHA program 13-TSC-017).	The program supported community health workers (CHWs) who were trained to use a phone with a user-friendly decision-support application	13,231 women who delivered in the program	In Zanzibar, Tanzania.	Implemented from January 2013 to December 2014,	The program supported 223 CHWs from 112 wards in six (of 10)districts	Mixed	Rural	community health workers (CHWs)	The purpose of this assessment is to determine the effec_x0002_tiveness of the program in increasing facility delivery and post_x0002_natal care attendance rates, as well as examine the successes and obstacles of the program from the viewpoint of the health work_x0002_ers, CHWs and beneficiaries	the program was designed to address each of the “three delays” to receiving skilled care at de_x0002_livery: (1) the decision to seek care; (2) reaching skilled care; and (3) the provision of adequate care once at the health facility	mHealth for Safer Deliveries program		Y	Y	Y	This statement accompanies the article mHealth for Safer De_x0002_liveries: A mixed methods evaluation of the effect of an integrated mobile health intervention on maternal care utilization, authored by Julia D. Battle and co-authored by Leonie Farrow, Jalia Tibaijuka, Marc Mitchell and submitted to Healthcare as an Original Article		the success of the Safer Deliveries program came from integrating novel mHealth approaches—including decision support, data sto_x0002_rage, mobile banking, and communications—into a broader com_x0002_munity-based intervention that effectively linked institutional and community level to overcome barriers to hospital deliveries in Zanzibar.	The program supported community health workers (CHWs) who were trained to use a phone with a user-friendly decision-support application	A cross-sectional study with mixed methods was evaluated using both qualitative and quantitative data	The program supported 223 CHWs from 112 wards in six (of 10) districts in Zanzibar, Tanzania. The intervention was evaluated using both qualitative and quantitative data. Quantitative data were collected as part of the intervention between January 2013 and December 2014.Quantitative data from the dashboard were exported in CSV format and analyzed using SAS 9.2 and rates of facility delivery, skil…						Of the 13,231 women who delivered in the program, 75% did so at a facility and 78% under skilled care compared to a baseline of 35% according to the most recent DHS.
mHealth for safer deliveries	Using Mobile Technology to Address the ‘Three Delays' to Reduce Maternal Mortality in Zanzibar	Deussom et al		International Journal of User-Driven Healthcare	2016	Bill and Melinda Gates Foundation	24 traditional birth attendants	938 mothers	Tanzania (Zanzibar)	Nov 2011 - Dec 2012					Screen pregnant women for risk factors Counsel to give birth at facilities Recognise and refer as appropriate for complications Record family permissions ahead of time Store mobile phone numbers of drivers and health staff to ensure transport and preparedness of health staff for women's arrival to facility Mobile banking accounts	(Full table shown in figure 1 of article) Split into community referral system, registration and risk screening, register permission, during labour, in event of accidental home delivery, post partum follow up	mHealth for Safer Deliveries	D-Tree		Y		(DAta ran offline and transmitted to central server when user initiated syncrhonisation)	Java enabled Nokia phones		Received cell phones. TRained in use of phone and use of mHealth application. Field visits continued to provide technical support						Interviewed TBAs: all reported increase in clients and improved knowledge about danger signs, better udnerstanding important of obstetric history, satisfaction using the phone. Mothers: cited that advice and free transport were most important factors.	Increased facility based delivery: 71%, compared to 33.6^ Tanzania average Increased demand for facility births. 93% household decision makers granted permission to plan for facility based delivery. 674 referrals made for labour and delivery. 216 made for postpartum care. 23% women experienced some complications. 10% newborns experienced complications. 61% mothers received follow up visits.
		Rachel Hoy Deussom, Marc Mitchell, Julia Dae Ruben,		International Journal of User-Driven Healthcare	2014		Traditional birth attendants	938 mothers participated in the “mHealth for Safer Deliveries” project.	Two districts in rural Zanzibar	November 2011 continued through December 2012	Seven Health facilitie from two Districts in Zanzibar	Community	Rural	Traditional birth attendants	To address the three delays through the use of mobile technology in two health districts in Zanzibar. User data were transmitted from the phones via General Packet Radio Service to a cloud_x0002_based server. These data were then cleaned, and stored in an Access database.		mHealth for Safer Deliveries	The intervention developed and implemented by D-tree International was designed to strengthen and work within the existing health system to promote its economic viability for scale-up	Y	Y	Y				yes. Traditional birth attendants were trained								This project demonstrated the effectiveness of mobile technology in addressing childbirth’s three delays and its potential to impact maternal mortality in low-income countries
	Community Health Volunteers, Digital Health, and a path towards Safer Deliveries: Bi Jokha's Story	Samira Said		Website	09/10/2018, date of access 29/11/23	Not stated.	400 Community Health Volunteers		Zanzibar			Community		Community Health Volunteers	Using mobile technology to deiver high quality services to pregnant women in htier communities		Safer Deliveries	D-Tree					Get solar chargers from Little Sun Foundation if don't ha+Y53ve access to regular energy. Get monthly stipends to help with expenses		Supervised by health practitioners at nearby health facilities		1					74% facility deliveries compared to 63% national average. 89% pregnant, 81% postpartum, 93% newborns referred for danger signs completing the referral.
	Community Health Volunteers, Digital Health, and a path towards Safer Deliveries: Bi Jokha’s Story	Samira Said			2018	D-tree International, in partnership with the Zanzibar Ministry of Health,	Community Health Volunteers (CHVs)	CHVs have served more than 50,000 pregnant women throughout Zanzibar and work closely with health facilities. Bi Jokha registered and visited more than 105 pregnant women on her own	Zanzibar-Tanzania	February 2017 and August 2018	Entire community of Zanzibar	Community	Rural	More than 400 Community Health Volunteers (CHVs)	The program seeks to increase attendance at facility antenatal and postnatal care visits as well as increase facility deliveries to ensure that women and infants are healthy during pregnancy and in the critical days after delivery	With help of a mobile application, CHVs can refer patients and provide necessary follow-up and monitoring at home	Safer Deliveries, leverages mobile technology	D-tree International, in partnership with the Zanzibar Ministry of Health,	Not stated	Y	Not stated				the Safer Deliveries program has trained More than 400 Community Health Volunteers (CHVs) about maternal and child health and how to use a digital system to bring these teachings and support to the community				Safer Deliveries has seen striking improvements in facility delivery rate and referral completion, with women enrolled in the program delivering in health facilities 74% of the time, compared to the national average of 63% (DHS 2015), and 89%, 81%, and 93% of pregnant women, postpartum women, and newborns referred for danger signs completing the referral, respectively
Electronic partograph	Use of an electronic Partograph: feasibility and acceptability study in Zanziba, Tanzania	Litwin et al	lindsay.litwin@jhpiego.org	BMC Pregnancy and Childbirth	2018	GE Foundation	23 skilled birth attendants	103 women	Tanzania	Apr - May 2015	3 facilities	Facility	Urban	Skilled birth attendants	Labour monitoring	Not stated	ePartogram	Jhpiego					Android tablet	Not discussed	3 day training given	Feasibility and acceptability	Direct clinical observation, short and in-depth interviews	Most able to complete basic tasks. SBAs reported feeling comofrtable using ePartogram. Data entry quick and easy		Well liked - reminderes useful, reminds them of responsibilities, reinforced clinical knowledge, led to earlier action, timesaver		Improved quality of care - many SBAs said reminderse were useful, prompted to make decisions ie calling clinician
		Lindsay Elizabeth Litwin, Christina Maly, Asma Ramadan Khamis, Cyndi Hiner, Jérémie Zoungrana, Khadija Mohamed, Mary Drake, Michael Machaku, Mustafa Njozi, Salhiya Ali Muhsin, Yusuph K. Kulindwa and Patricia P. Gomez		BMC Pregnancy and Childbirth	2018	This research was funded by GE Foundation, Grant Number 116659	Skilled birth attendants (SBAs)	103 women	Zanzibar, Tanzania.	from April 15 through May 16, 2015	three facilities in Zanzibar,	Facility	Mixed	Skilled birth attendants (SBAs)	a tablet-based application developed to improve care for women in labor by addressing documented challenges in partograph use		ePartogram	D-Tree International and Things Prime for completing systems development of the ePartogram and providing training and implementation suppor	Y		Y	Availability of data and materials The datasets used and/or analyzed during this study are available from the corresponding author on reasonable request			3 days of training	A mixed methods exploratory study was designed	The ePartogram was introduced at three facilities in Zanzibar, Tanzania. Following 3 days of training, skilled birth attendants (SBAs) were observed for 2 weeks using the ePartogram to monitor laboring women. During each observed shift, data collectors used a structured observation form to document SBA comfort, confidence, and ability to use the ePartogram. Results were analyzed by shift. Short i…	increasing ease on their first shift; this increased to 100% by the fifth shift	all SBAs demonstrated comfort in using the ePartogram by the fifth shift.	It is feasible and acceptable for SBAs to use the ePartogram to support labor management and care.	Qualitative findings revealed that SBAs felt the ePartogram improved timeliness of care and supported decision-making.		These findings point to the ePartogram’s potential to improve quality of care in resource-constrained labor and delivery settings
Electronic partograph	Effectiveness of an Electronic Partogram: A Mixed-Method, Quasi-Experimental Study Among Skilled Birth Attendants in Kenya	Sanghvi et al	patricia.gomez@jhpiego.org	Global Health: Science and Practice	2019	Jhpiego, GE Foundation, Laerdal Foundation	Skilled birth attendants	842 intervention, 1042 paper	Kenya	Oct 2016 - May 2017	12 hospitals and health centres	Facility	Urban	Skilled birth attendants	Labour monitoring	Not stated	ePartogram	Jhpiego					Android tablet	Not discussed	9 master trainers in 2 day workshop. Others in 2 day labour management course - those in ePartogram group had training additionally for that.	Quasi-experimental, mixed methods	Assigned to either intervention or not, monitored for foetal outcomes (primary), secondary: maternal outcomes, actions on partogram, deviation from normal labour, stillbirth	Found easy and quick to use			Data entry simple and user friendly. ISsues with correcting data.t Challenges caring for multiple clients. Audible reminders helpful. Concerns at intrudocuing in high volume sites	Found more actions taken: food given, walk, interventions to address foetal wellbeing - in intervention group. Perinatal mortality rate was not different between groups.
		Sanghvi et al		Global Health: Science and Practice	2019	The study was funded by Jhpiego, an affiliate of Johns Hopkins University, and GE Foundation	Skilled birth attendants (SBAs)	842 clients in active labor using ePartograms with data from 1,042 clients monitored using a paper partograph.Total 1884	Kenya	October 2016 to May 2017	12 hospitals and health centers	Facility	Mixed	Skilled birth attendants (SBAs)	To assess the effectiveness of an Android tablet-based electronic, labor clinical decision_x0002_support application (ePartogram) in limited-resource settings		ePartogram app	The D-tree International support the for app development		Y	Y				Both groups received a 2-day refresher training in labor management and partograph use. The intervention group received an additional 1-day orientation on use and care of the Android-based ePartogram app.	A Mixed-Method, Quasi-Experimental Study	Mixed Method (Both qualitative and quantitative)	It was noteworthy that users of the ePartogram found that taking care of 4 or more patients limits the feasibility of use or usefulness of the ePartogram.
mClinic	A usability study of a mobile health application for rural Ghanian midwives	Vélez et al 2015	livvel@gmail.com	Journal of Midwifery and Women's Health	2014	National Institute of Nursing Research (P30NR010677), Health Services Resource Administration (1D11 HP07346), International Development Research Centre, Rockefeller Foundation, Novartis Fund for Sustainable Development, OpenROSA Consortium, Jonas Center for Nursing Excellence, and the National Library of Medicine (5 T15 LM007079-20).	7 midwives		Ghana	2011-05-01	6 villages, 7 clinics	Community	Rural	Midwives	Data entry forms, transmitted to EHR, can provide point of car decision support and in-context health information	Standard data items in Ghana Health services malaria registry	mClinic	Olivia Velez, Mindflow Associates (Kenyan software development firm)		Y		Ghana health services, but data not saved. Data stored locally on mobile device, designed to transfer to OpenMRS but not implemented. Open source: Android ODK is open source, mClinic would have been but development not continued.	Android smart phone/tablet, electrical infrastructure to keep device powered, cellular service to transmit data	OpenMRS	N/A	Usability study - several methods	1. Hybrid lab-live software evaluation - identify usability problems by giving participants tasks 2. Usability questionnaire - previously validated health-ITUES 3. Applicability checks - interviews, low-fidelity prototyping (sketching on paper)		Key usability problems: worked well wtih existing patients and adding new patietns, good ergnomics. Issues using QWERTY keyboard phone, easier with touch screen. Midwives agreed it was usable.		Believed would reduce amount of time preparing monthly reports. Concerns that would be time intensive. Did not want extensive free field texts.
				J Midwifery Womens Health	2015	The National Institute of Nursing Research (P30NR010677), Health Services Resource Administration (1D11 HP07346), International Development Research Centre, Rockefeller Foundation, Novartis Fund for Sustainable Development, OpenROSA Consortium, Jonas Center for Nursing Excellence, and the National Library of Medicine (5 T15 LM007079-20)	Midwives in rural Ghana		Ghana	time of data collection (May 2011)	The Ghana Cluster consists of six villages with a total of 7 clinics in the cluster	Community	Rural	Midwives in rural Ghana	To support midwife access to the Millennium Village-Global Network (MVG-Net), an eHealth delivery platform that captures data for managing patient care as well as program evaluation and monitoring, decision_x0002_making and management		A mobile health (mHealth) application, known as mClinic						mClinic works on low-cost Android smart phones or tablets and allows midwives to collect form-based data that can be transmitted to an EHR (OpenMRS)	OpenMRS	Not stated	Usability study - several methods	1. Hybrid lab-live software evaluation - identify usability problems by giving participants tasks 2. Usability questionnaire - previously validated health-ITUES 3. Applicability checks - interviews, low-fidelity prototyping (sketching on paper)		Questionnaire Midwives strongly agreed that mClinic was useful and were in agreement-to-neutral about ease-of-use and user control		Believed would reduce amount of time preparing monthly reports. Concerns that would be time intensive. Did not want extensive free field texts.
mClinic	Design and usability testing of an mHealth application for midwives in Rural Ghana	Vélez	livvel@gmail.com	Doctoral thesis	2011	30NR010677, 1D11 HP07346, IDRC, Rockefeller Foundation, Novartis Fund for Sustainable Development, and the OpenROSA Consortium, Jonas Center for Nursing Excellence			Ghana								mClinic	Used ODK to develop.					Android phones			participant observation, contextual inquiry, and interviews	2 research cycles. Relevance cycle to understand application domain, analysis of current workflow. Second cycle: design cycle, evaluated usability using field testing and post testing interviews and sruveys 1. Relevance cycle: 6 midwives interviewed Sept 2010. 2. Design cycle: build phase (application build using ODL), evaluation phase (hybrid lab-live testing then post-test survey and post-test …			All preferred touchscreen phone.			?Most of this actual data contained in the paper above - lots was identification of issues and workflow mapping in Ghana MVP
		Olivia Vélez			2011	P30NR010677, 1D11 HP07346, IDRC, Rockefeller Foundation, Novartis Fund for Sustainable Development, and the OpenROSA Consortium.	Midwives at the Millennium Villages Project site in Ghana		Ghana	one year	Seven sites	Facility	Rural	midwives at MVP facilities in Ghana	A primary goal of this system is to improve the accuracy of data collection from the facilities.	1 - Visibility of system status and losability /findability of the mobile device, 2 - Match between system and the real world , 3 - Consistency and mapping, 4 - Good ergonomics and minimalist design, 5 - Ease of input, screen readability and glancability, 6 - Flexibility, efficiency of use and personalization, 7 - Aesthetic, privacy and social conventions and, 8 - Realistic error management	mClinic	mClinic was developed as part of a coded-in-Ghana country initiative; It was developed by author himself and his Mindflow Associates, a Kenyan software development firm. It was adapted from Android ODK (open source platform)	Android ODK is open source, mClinic would have been but development was not continued	ability to store locally and upload to server	N	it wasn't saved but it would have belonged to Ghana Health Services	Low technical self-efficacy and inadequate infrastructure were identified as barriers to implementation e.g unreliable electricity,electrical infrastructure to keep the device powered, cellular service to transmit data	OpenMRS was ment to be linked but didn't work out.	No training conducted			ease-of-use rankings were neutral due to low technical self-efficacy	Midwives ranked the tool as useful in the usability survey		Midwives reported mClinic would facilitate data access and reduce reporting burdens
mHealth4Afrika	mHealth4Afrika Beta v1 Validation in Rural and Deep Rural Clinics in Ethiopia, Kenya, Malawi and South Africa	M Cunningham, P Cunningham et al	miriam@iimg.com	IEEE Xplore	2018	European Commission under the Horizon 2020 Research and Innovation Framework Programme (mHealth4Afrika, Grant Agreement No. 688015).	36		Malawi, South Africa, Ethiopia, Kenya	Nov - Dec 2017	11 healthcare clinics	Facility	Rural		Data collection split into: general examination, systemic examination, screening, immunisation and supplementation. Data elements grouped within each one		mHealth4Afrika						Android application			Validation of technology	Qualitative data collection Nov 2015 - Jan 2016. Observation, focus groups + semi-structured interviews. Validation of alpha prototype Nov - Dec 2016 with qualitative data collection and observation. Pre-beta validation from Apr - Jun 2017. Beta validation Nov - Dec 2017. Pilot completed in late		Healthcare workers easily able to input data and take action. Visualisation of vital signs useful		Positive feedback in user interface. Found touchscreen helpful.
		Miriam Cunningham, Paul M Cunningham, Darelle van Greunen, Chipo Kanjo, Emmanuel Kweyu, Binyam Tilahun			2018	This research was co-funded by the European Commission under the Horizon 2020 Research and Innovation Framework Programme (mHealth4Afrika, Grant Agreement No. 688015)	healthcare workers in urban, rural and deep rural clinics		Northern Ethiopia, Western Kenya, Southern Malawi and Eastern Cape, South Africa	during Q3 - Q4 2018.	11 healthcare clinics	Facility	Rural	healthcare workers in urban, rural and deep rural clinics	To share the co-design process applied to develop and validate Beta platform v1, and the implications this had on the design of subsequent iterations of the beta platform.	There are seven items:- (i) set up a healthcare worker as a system user; (ii) set up clinic appointments for patients; (iii) add a new patient, view, edit and search the patient list; (iv) add, view and edit Medical History; (v) add, view and edit ANC stages and Delivery stage of Maternal Health program; (vi) validate the data sets and stages for the Child Under 5 program; and (vii) capture vital…	mHealth4Afrika		Not stated	Not stated	Not stated			The mHealth4Afrika database, search for patient, capture the sensor reading from Low Energy sensors, associate sensor readings with a specific patient and transfer the data using the secure data communication standard Health Level 7 Fast Healthcare Interoperability Resources (FHIR)® to the electronic patient record.	healthcare workers received comprehensive digital literacy training as well as application specific training.	A cross-sectional study- using a mix of ethnographic observation and semi-structured interviews	The Beta platform v1 validation was undertaken with 36 participants from 11 healthcare clinics across Northern Ethiopia, Western Kenya, Southern Malawi and Eastern Cape, South Africa during November - December 2017, using a mix of ethnographic observation and semi-structured interviews. These findings have informed the co-design of the subsequent iterations of the mHealth4Afrika beta platform, wh…
mHealth4Afrika	mHealth4Afrika - Co-designing an Integrated Solution for Resource Constrained Environments	Cunningham et al	paul@iimg.com	Journal of Health Informatics in Africa	2018	European Commission under the Horizon 2020 Research and Innovation Framework Programme (mHealth4Afrika, Grant Agreement No. 688015).			Malawi, South Africa, Ethiopia, Kenya						Functionality: set up, view and edit healthcare workers as system users, add patients, clinic appointments. Patient profile, programs medical history, maternal health, family planning, cervical screening		mHealth4Afrika					Developed custom application and user interface using Angular JS v1.6.9 programming tool, interacts with data model set up in DHIS2 via WebAPI. Data model configured using tools in DHIS.		Used DHIS2 - many countries use HMIS for routine reporting.		Mixed methods. Technical development. Qualitative data collection, alpha validation, validation beta platform.
		Miriam Cunninghama, Paul Cunningham, Darelle Van Greunen		Health Informatics in Africa	2018	This research was co-funded by the European Commission under the Horizon 2020 Research and Innovation Framework Programme (mHealth4Afrika, Grant Agreement No. 688015).	policy makers, district and clinic managers and healthcare workers from four countries		Southern Africa (Malawi, South Africa), East Africa (Kenya) & Horn of Africa (Ethiopia).	November 2015-December 2017	19 health centres and 25 health clinics in the four intervention countries	Mixed	Mixed	policy makers, district and clinic managers and healthcare workers from four countries	to strengthen primary healthcare delivery in resource-constrained environments.	This paper aims to share insights into the co-design process to develop a platform that integrates Electronic Medical Records, Electronic Health Records, medical sensors and visualisation tools, and automatically generates monthly program indicators.	mHealth4Afrika platform	The representatives of health centres in Ethiopia, Kenya, Malawi and South Africa in collaboration with European Commission under the Horizon 2020 Research and Innovation Framework Programme	Y		Y	Ministries of Health in Africa including Kenya, Malawi and South Africa using DHIS2 as the back-end Health Management Information System (HMIS) for routine reporting of monthly aggregated program data.		This is achieved by interacting with a data model set up in DHIS2 via a WebAPI to facilitate holistic monitoring of a patient's wellbeing.	mHealth4Afrika has compiled a series of tools and multimedia training materials to improve the digital literacy capacity and health skills of healthcare workers. This is complemented by face-to-face training provided to all staff nominated by clinic managers in intervention health centres	Crossectional study	A mixed methods strategy is applied, For technical development of the platform, design science research techniques are applied. The various platform iterations are implemented using an agile development process. Qualitative data collection and ethnographic observation was used during the needs requirements and base line study and validation of system iterations. These methods support regular inte…
mHealth4Afrika	mHealth4Afrika Alpha Validation in Rural and Deep Rural Clinics in Ethiopia, Kenya, Malawi and South Africa	Cunningham et al		IEEE Xplore	2017	European Commission under the Horizon 2020 Research and Innovation Framework Programme (mHealth4Afrika, Grant Agreement No. 688015).	49		Malawi, South Africa, Ethiopia, Kenya	Nov - Dec 2016	14 healthcare clinics	Facility	Mixed	Healthcare workers	mHealth platform to support community-based healthcare in clinics. Electronic health records to store patient history, data colection at clinic visits, tests and test results, medical sensors for blood pressure, pulse, oxygen, glucose, temp, Hb, visualisation and analytics to monitor patient results											Validation of technology	Qualitative data: semi-structured interviews and focus groups. Analysis of paper based registeries. Consultaiont with national stakeholders. Validation session: looked at interface, functionaliry, workflow and data sets to be collected. HCW look at each screen verbalise what actions they could take.		Page layouts user-friendly and intuitive. Those with little computer literacy able to work out how to complete tasks. Inputs given on how data sets could be re-positioned to make it mroe obvious what data collection was required.		Proposed additioanl data sets to be added to the obstetric history, systemic examination, general examination, screening. Please at how inputs were incorporated into prototypes.
		Miriam Cunningham, Paul M Cunningham, Darelle van Greunen, Alida Veldsman, Chipo Kanjo, Emmanuel Kweyu, Binyam Tilahun		2017 IEEE Global Humanitarian Technology Conference (GHTC)	2017	European Commission under the Horizon 2020 Research and Innovation Framework Programme			Ethiopia, Kenya, Malawi and South Africa	November-December 2016	14	Facility	semi-urban, rural and deep rural				alpha prototype								Mix of face-to-face training, an electronic manual as reference material with lots of screenshots and multimedia materials installed on the laptop and tablets.	empirical investigation under controlled conditions designed to examine the properties of, and relationship between, specific factors	Mix of obervation and Semi-structured interviews	Working proof of concept to support validation with the intervention clinics of the workflow for the first antenatal care visit in participating countries, user interface and data sets to be collected.
m4Change	Assessment of the quality of antenatal care services provided by health workers using a mobile phone decision support application in Northen Nigera: A Pre/Post Intervention study	M 2015, E Chukwu et al	mmcnabb@pathfinder.org	PLoS One	2015	Pathfinder International Advisory Board		266 antenatal care clients	Nigeria	Dec 2012 - Dec 2013	10 primary health centres	Facility	Rural	Community health extension workers, health care workers	Complete forms to register/collcet data from women. If danger signs identified, advised to refer. Information available for facilities to view. Web access available at the facility.	Demographic data; medical history; diagnostic information (blood pressure, height, weight, immunisation); lab test results	m4Change	Pathfinder International					Nokia phone		Training given (not specified how long)	Pre/post intervention study	CHEWs/HCWs trained Pre/post intervention to determine if quality of ANC provided improved, improved client satisfaction. Baseline and exit client interviews				Client satisfaction improved significantly (p<0.05)	Quality of ANC improved from baseline, most improved was health counselling. More women were informed of due date, had HIV tests, had BP measured, FHR monitoring, explained why to take iron,
	Assessment of the Quality of Antenatal Care Services Provided by Health Workers using a Mobile Phone Decision Support Application in Northern Nigeria: A Pre/Post-intervention Study	Marion McNabb, Emeka Chukwu, Oluwayemisi Ojo, Navendu Shekhar, Habeeb Salami, Farouk Jega		PLoS ONE	2015	Pathfinder International	A total of 266 Antenatal clients		Nigeria	12 months (December 2012 to December 2013)	Ten PHC study sites	Facility	Rural/urban	Health care workers	1) improved the quality of ANC services provided, and 2) improved client satisfaction with ANC services provided.	Commodities management, staffing, and availability of key infrastructure.	m4Change ANC Application	Nokia	Yes- It is an Open Access							pre/post-intervention study	A baseline and endline client exit interview: Client exit interviews collected information about the clinical examination, health education and counseling received, as well as clients’ overall satisfaction with the care received during their first ANC appointment.
mPAMANECH	The role of a decision support smartphone application in enhancing community health volunteers' effectiveness to improve maternal and newborn outcomes in Nairobi, Kenya: quasi experimental research protocol	Pauline Bakibinga, Eva Kamande et al	paulabak80@gmail.com	BMJ Open	2017	County Innovation Challenge Fund for Kenya (GR: CICF-INN-R2-088).			Kenya						Complete forms to register/collcet data from women. If danger signs identified, advised to refer. Information available for facilities to view. Web access available at the facility.		mPAMANECH			Y	Y					Quasi-experimental	Pilot app,						**Need to determine if app was ever live/piloted**
		Pauline Bakibinga, Eva Kamande, Milka Omuya, Abdhalah K Ziraba, Catherine Kyobutungi		BMJ Open	2017	This project is supported by the County Innovation Challenge Fund for Kenya (GR: CICF-INN-R2-088).	community health volunteers (CHVs)		Nairobi- Kenya	21 months.	mPAMANECH to be used within a local system comprised of selected CHVs and five maternity centres serving slum settlements in Nairobi	Community	Urban	community health volunteers (CHVs)	In this study, we specifically plan to develop and assess the added value of having community health volunteers (CHVs) use smartphones to identify and track mothers and children in a bid to reduce pregnancy_x0002_related complications and newborn deaths in the urban slums of Kamukunji subcounty in Nairobi-Kenya	18 items used	mobile Partnership for Maternal, Newborn and Child Health (mPAMANECH)		Yes- It is an Open Access	N	Y	For the data collected on the phones and computers, once the data are saved, they are relayed in real time to the APHRC server and no information is saved on the phone or the computer. The users will only be able to see summary data, without the participants’ details. To further minimise the risk attached to data breaches following the loss of a smartphone, each phone will have a four-digit pass …			Yes. CHVs, clinicians and other health workers were trained before they use a system.	This is a quasi-experimental study	The overall objective of the proposed work is to develop and validate a decision-support algorithm within an mHealth application in improving maternal and newborn health outcomes in urban slums in Kamukunji subcounty in Nairobi, Kenya. The project seeks to assess the added value of using a CHV decision-support module of mPAMANECH in reducing prenatal and postnatal maternal complications and newbo…
mPAMANECH	Challenges and prospects for implementation of community health volunteers’ digital health solutions in Kenya: a qualitative study	Pauline Bakibinga, Eva Kamande et al	ekamande@aphrc.org	BMC Health Services Research	2020	County Innovation Challenge Fund for Kenya (GR: CICF-INN-R2-088).	Community health volunteers		Kenya																	Qualitative	Interviews and focus groups with CHVs, health workers and management	- No financial gain for using system meant use was limited - Many lacked basic IT knowledge to use system - Health workers at private facility used more than those at public facility	Issues with internet connectivity, Poor infrastructure in place, Wanted app available on their regular phones, Financial motivation wanted, Some limited by forms only being in English language
	Challenges and prospects for implementation of community health volunteers’ digital health solutions in Kenya: a qualitative study	Pauline Bakibinga1*, Eva Kamande1* , Lyagamula Kisia1 , Milka Omuya1 , Dennis J. Matanda2 and Catherine Kyobutung		BMC Health Services Research	2020	This work was supported by the County Innovation Challenge Fund for Kenya (with funds from the UK Department for International Development).	Community Health Volunteers and Healthcare workers		Kenya	1 year of implementation	Twelve sites	seven community units (CUs), five health facilities	Urban	Community Health Volunteers and Healthcare workers	to strenghten the health information system	text	m-PAMANECH application
mHealth system Ethiopia	Designing mHealth for use in primary health facilities in a low income setting - lessons from a partially successful implementation	Solomon Shiferaw1* , Andualem Workneh et al	solomonshiferaw@gmail.com	BMC Medical Informatics and Decision Making	2018	UNPFA Ethiopia Country Office	45 (3 from each of the 15 health facilitieS)		Ethiopia	Jan 2014 - Jun 2016	5 (but in email said 15?)	Facility	Rural	Helathcare providers, supervisors at district level, system administrator	Mobile application: reminders about who needs follow up, data collection, classify patients to need specialist care/not, get educational messages Web inferface: ran on central server, data aggregation and report generation	As the system automated the whole process of maternity care – i.e., Information collected by health workers during antenatal care, delivery and postnatal care in paper form were included in the mobile application'	o Unfortunately, we did not give it a specific name. We developed the application using the open source ODK platform from scratch. To differentiate from another application we developed for inventory management, we used to this specific app “ANC-PNC” app, but that was not formal.'	Used ODK to create application and web. 'We developed through an iterative process. The IT person who customized the app is the second author in this paper who worked as a consultant for the project.' Re open source: ' The app was available open source at the time (not available currently). However, we did not manage to scale it up to other places.'		Y	Y	The ultimate data owner is the health facility and the health ministry overall. However, we got permission to use the data for further analyses to inform policy through our collaboration and IRB approval'	The app needed only an android phone/mobile device and a simple server'	Cited lack of intergration as issue with the app. 'There was not electronic information system used across all facilities at the time. So, it was time for exploration and testing a few apps with potential solutions.'	2 day training given, repeated every 3 months	Pilot testing	5 health centres from Jan 2014, additional 10 in June 2016. Analysis of forms submitted.		Able to classify those needing specialist care v not based on medical/obstetric history from forms, On average forms submitted 39 days after encounter - main reason for delay was substantial workload
		Solomon Shiferaw* , Andualem Workneh, Robel Yirgu, Geert-Jan Dinant and Mark Spigt		BMC Medical Informatics and Decision Making	2018	United Nations Population Fund (UNFPA) Ethiopia Country Office.	45 professionals – 3 each from the 15 health facilities	5927 electronic clients forms submitted to the back-end system.	Ethiopia	30 months	15 health facilities	Facility level	Rural,urban and referral	45 professionals – 3 each from the 15 health facilities	ODK Build was used to develop five electronic forms that were used to collect mother’s health status during antenatal, delivery, and postnatal care visits.	As the system automated the whole process of maternity care – i.e., Information collected by health workers during antenatal care, delivery and postnatal care in paper form were included in the mobile application	Unfortunately, we did not give it a specific name. We developed the application using the open source ODK platform from scratch. To differentiate from another application we developed for inventory management, we used to this specific app “ANC-PNC” app, but that was not formal.	The IT person who customized the app is the second author in this paper who worked as a consultant for the project	Y	Y	Y	The ultimate data owner is the health facility and the health ministry overall.	The app needed only an android phone/mobile device and a simple server	There was not electronic information system used across all facilities at the time. So, it was time for exploration and testing a few apps with potential solutions	A two-days training was given to 15 health care professionals (3 from each health center) which was repeated every 3 months (2 days each) to refresh their memory and get feedback on ongoing challenges.	Intervention study
mHealth system Ethiopia	The Effects of a Locally Developed mHealth Intervention on Delivery and Postnatal Care Utilization; A Prospective Controlled Evaluation among Health Centres in Ethiopia	S Shiferaw, M Spigt et al		PLos One	2016	UNPFA Ethiopia Country Office		933 women at baseline, 1037 at follow up	Ethiopia	2014-02-01	10 (5 intervention, 5 control)	Facility	Urban	Nurse/health officers	Mobile phone app: 1. Reminder of subsequent clinic visits to health workers - based on EDD that app calculated based on LMP 2. Educational messages 3. Decision support - based on responses to screening questions, decide who needed routine v specialised care 4. Report module for each visit								Android phone		2 days initial training then repeated every 3 months	Prospective controlled evaluation	10 health centres, 5 case v 5 control. Given application at case. Outcomes: % of women receiving 4 ANC, institutional delivery and PNC visits after 12 months of implementation					More likely to have 4 ANC visits,More likely to deliver in institution,and More likely to have PNC
		Solomon Shiferaw, Mark Spigt, Michael Tekie, Muna Abdullah, Mesganaw Fantahun, Geert-Jan Dinant		PLoS ONE	2016	The study was financially supported by United Nations Population Fund (UNFPA) Ethiopia Country Office	The health workers (nurses/health officers—A nurse and health officer are health professionals with at least 2 and 4 years of training respectively and providing maternal and child health care is one their key activities)	Pregnants women 3194 were followed up.	Amhara region, Ethiopia	12 months of implementation of the intervention	Conducted in 10 health facilities (5 intervention, 5 control)	Facility	Mixed	Health care workers	To determine whether an mHealth intervention and training of health providers on client centered care, can improve maternity service utilization specifically repeat ANC attendance, institutional delivery, and PNC service utilization compared to the	four items i.e 1. Reminders for subsequent visits of clients to health workers, 2. Educational messages, 3. Decision support to health workers and 4. The Report Module	mHealth application during ANC	The intervention was developed at Addis Ababa University in Ethiopia.	Y	Y	Y	Complete data were transmitted to the central server at Addis Ababa University using the cellular network of the phone. The application can be shared with interested users upon request		The fact that the application was designed in Ethiopia using only local resources, and an open software platform, which is available freely to everyone is one of the features of this intervention that helped in continuous improvement and utilization by the health workers and health officials responsible for managing the facilities.	A total of 15 Health workers (three per health center) received a two-day initial training and then quarterly (every 3 months) a refresher training (2 days each) on the mobile phone application. its potential use to improve data management and maternity care as well as the central role of client-centered care in ensuring quality care. The training focused on three main areas of maternity care: an…	A crossesectional -non-randomized controlled study	A non-randomized controlled study was conducted in the Amhara region, Ethiopia in 10 health facilities (5 intervention, 5 control) together serving around 250,000 people. Health workers in the intervention group received an android phone (3 phones per facility) loaded with an application that sends reminders for scheduled visits during antenatal care (ANC), delivery and postnatal care (PNC), and …				One of the key motivating factors for the health workers to use the application was the fact that the application made it easier for them to report on the number of pregnant women with their respective number of visits		mHealth application during ANC can significantly improve delivery and postnatal care service utilization possibly through posi_x0002_tively influencing the behavior of health workers and their clients.
Client Data App	Qualitative assessment of the feasibility, usability and acceptability of a mobile client data app for community based maternal, neonata and child care in rural Ghana	J Rothstein, L Jennings et al	jrothstein@jhu.edu	International Journal of Telemedicine and Publications	2016	Bill and Melinda Gates Foundation, Saving Lives at Birth, United Nations Foundation, Norwegian Agency for Development Cooperation (NORAD).	8 community health nurses, 2 midwives, 2 district health information officers, 2 district health directors. 2 focus groups with total of 15 CHNs.		Ghana	2014	1 health centre, 3 community posts			Community health nurses	Care first recorded on simplified paper registers. Then uploaded to CDA. GPRS transfer data to MOTECH server. Data app cross-checked information with national guidelines to inform care. Healthworkers received weekly SMS about pregnant clients and women/children. Compiled monthly reports.		Client Data App	MOTECH Used Open MRS and Open XData . Used Java2 application to collect and store data.					Nokia 1680, Nokia Asha 200 provided by Ghana Health Service	MOTECH not interoperable with DHIS and national health systems	In person training given, training manual supplied.	Qualitative	In depth interviews and focus groups carried out. 14 CHNs interviewed.	- Easily integrated into clinical care. CHNs could envision CDA becoming part of regular work. - Limited mobile connection and issue for uploading data. Phones were small, took time to input data. Issues with having to submit 85% completedness to get a monthly report - Shortage of people to enter data - wanted health extension workers to be available to input data whilst CHNs did care tasks	Reported improvement over prior data collection methods, Some difficulty in tracing women as addresses/travel instructions not included and MOTECH not interoperable with DHIS, found some information missing	Assissted in reminding about tasks, helped with monthly reporting, Improved efficiency of client follow up and District directors liked having automated repotrs			- More information on data collected + what actions required - eg Vit A shown on figure, does it require follow up?
		Jessica D. Rothstein, Larissa Jennings, Anitha Moorthy, Fan Yang, Lisa Gee, Karen Romano, David Hutchful, Alain B. Labrique, and Amnesty E. LeFevre		Hindawi Publishing Corporation International Journal of Telemedicine and Applications	2016	Bill and Melinda Gates Foundation, USAID’s Saving Lives at Birth, and the United Nations Foundation. Additional support for the Johns Hopkins School of Public Health team came from the World Health Organization’s Department of Reproductive Health and Research through the Innovation Working Group Catalytic mHealth Grant Mechanism, managed by the United Nations Foundation with funding from the Norw…	Frontliner Healthworkers such as:- community health nurses (CHNs)		In rural Ghana	Three years (2011 -2013)	MOTECH was implemented in a total of 46 facilities, includ_x0002_ing 35 community health posts and 11 health facilities	Both community and facility	Rural	community health nurses (CHNs)	This evaluation qualitatively assessed the feasibility, usability, and acceptability of a mobile Client Data App for maternal, neonatal, and child client data management by community health nurses (CHNs) in rural Ghana	Six items; The mobile app enabled CHNs , summarize, and query client data, It sent visit reminders for clients ; Clinical data collection, In-facility care, Data reporting (provided a mechanism to report of care to district officers), Home visits, Community outreach and Defaulter tracing	MOTECH’s Client Data App	The MOTECH program was initiated in 2009 as a part_x0002_nership between the Ghana Health Service, Grameen Foun_x0002_dation, and Columbia University Mailman School of Public Health to leverage mobile technology to increase quantity and quality of maternal and infant care in rural areas and ultimately improve health outcomes.	Y	Y	Y		The feasibility and usability of the app were hindered by high client volumes, staff shortages, and software and device challenges.	Yes; Data are linked with DHIS2	Yes; Training and continue technical clinical support to Community Health Nurses were provided prio to intervention and during running the app.	This was a cross-sectional study	This was cross-sectional study whereby the mobile app enabled CHNs to enter, summarize, and query client data. It also sent visit reminders for clients and provided a mechanism to report level of care to district officers. Fourteen interviews and two focus groups with CHNs, midwives, and district health officers were conducted, coded, and thematically analyzed	The app was easily integrated into care, improved CHN productivity,	The feasibility and usability of the app were hindered by high client volumes, staff shortages, and software and device challenges.	The app was acceptable due to its capacity to facilitate client follow-up, data reporting, and decision-making.	users still grew frustrated with the efforts required to upload data, limitations in meeting completion and accuracy thresholds and the corresponding failure to receive automated reports left many users frustrated.		Our data indicate that MOTECH’s Client Data App was a feasible, usable, and acceptable tool to aid health workers in collecting and tracking data to improve maternal, neonatal, and child health services. Health workers agreed that the Client Data App simplified individual client data collection, was easily integrated into their workflow, and enhanced their capacity to deliver follow-up services a…
e-Partograph	Willingness to Use Mobile based e-Partograph and Associated Factors among Care Providers in North Gondar Zone, Northwest Ethiopia	Tadesse et al	berhanufikadie@gmail.com	Online Journal of Public Health Informatics	2019	Authors	466 obstetric care providers		Ethiopia	Dec 2016 - Jan 2017	4 hospitals, 56 health centres	Facility	Mixed	Obstetric care providers	Partograph - labour monitoring		e-Partograph									Qualitative	Self-administered questionnaire - contained sociodemographic characteristics, qualification, current working departmne,t knowledge and attitude of partograph, previous obstetric tr			99.6% of care providers owned mobile phone. Most not smartphones - more likely to hvae a smartphone if younger, male. 44% willing to use e-partograph on theri own mobile phone, 56% not willing to use e-Partograph on their own mobile phone. 57.4% had good knowledge of partograph. 58.9% had favourable attitudes towards partograph, 59.7% willing to receive training on it (did not specify if partogra…			Does not talk about technology itself - were they sampling regarding a specific technology or e-Parograph in general?
		Tadesse et al		Online Journal of Public Health Informatics	2019	Source of fund for this study was covered by the authors.	A total 466 obstetric care providers (certified midwife, nurse,Health Officers, Integrated Emergency Obstetrics and Surgery & Medical Doctors who provide care for the woman during labor and delivery).		North Gondar Zone, Northwest Ethiopia.	December 30, 2016 to January 21, 2017.	Four hospitals and 56 health centers	Facility	Mixed	Obstetric care providers	To assess obstetric care providers’ willingness to use mobile based ePartograph and its associated factors.		ePartograph	Initiation of study and design was done by YT, AAG and KDG,							223 (48.3%) of Obstetric care providers received Partograph utilization training	Institutional based cross-sectional study	A structured self-administered questionnaire was used to collect the data.			205(46%) were willing to use mobile-phone for e-Partograph. Care providers aged >30 years (AOR=2.85) , medical doctors and higher level clinicians (AOR=8.35),
Healthymama	Healthymama Application: Feasibility, Acceptability and Utility of an Innovative mHealth Intervention to Improve Maternal Child Health Services in Rural Uganda	Mary Babirye, and Tumusiime Passy		Abstracts from Women's Health VA	2019	Not stated	Not stated	Not stated	Uganda	Not stated	1	Facility	Rural	Healthcare workers	Data collection	Not stated	Healthymama	Not stated					Not stated	Not stated	Not stated	Mixed-methods	Not stated	Favourable	Higher compared to pre-test	Favourable	Favourable	Not stateed	Not enough information on abstract, need to follow up.
		Mary Babirye, and Tumusiime Passy		JOURNAL OF WOMEN’S HEALTH	2019		Healthcare workers	Not stated	Rural Uganda		One site			Healthcare wokers	The HealthyMama App aimed at improving the quality of maternal and newborn care services in rural Uganda		Healthymama										Our mixed_x0002_methods study conducted in a rural district hospital in Eastern Uganda employed a quasi-experimental design to assess the usability of HealthyMama App to improve MCH services	Clinicians had favorable perceptions about feasibility of the HealthyMama App		Clinicians had favorable perceptions about acceptability of the HealthyMama App
CDS Kenya	Mobile Clinical Decision Support for the Quality Improvement of Maternal, Neonatal and Child Health Services Delivered by Community Health Workers in Kosirai, Kenya	L Fazen	Via research gate	Thesis	2015	Yale University School of Public Health, NIH Medical Scientist Training Grant, Grand Challenges Canada Rising Stars Grant, Saving Lives at Birth	Quantitative study: 78 community health volunteers	2,974 different individuals visited, 1437 were women.	Kosirai, Kenya	Quantitative: from August 2012 to January 2014.				Community health volunteers				Authors using ODK					Huawei Androind phone.	Connectino with OpenMRS medical records.		Qualitative and quantitative	Quantitative: intervention and non-intervention groups. Both given phones, non-intervention had app that lacked clinical decision support. Training, updated software based on feedback, then trial of app.
		Louis Edward Fazen		Dissertation published by ProQuest LLC(2016).	2015	Saving Lives at Birth Grand Challenge for Development Grant, and Kenneth Drazan's funding of social innovation projects at Yale School o f Public Health.	Community health volunteers CHVs, pregnant women and recent mothers; Data assistants, clinical officers, and CHV unit managers (CHEWs)		Kenya	18 months		Community/Facility	Rural				Clinical Decision Support (CDS)	Vodafone Group Pic			Yes	Ministry of Health (Kenya)			One week long training on hardware maintenance and software use, filling out each of the encounter forms (CHVs) and directl obervation of CHVs during household visits.	cluster randomized controlled trials	Mixed methods; qualitative and quantitative	Proportion of women receiving a postnatal follow-up from CHVs within 48 hours of delivery.
Ideliver
Nurse Assistant App	The Development of an Electronic Clinical Decision and Support System to Improve the Quality of Antenatal Care in Rural Tanzania: Lessons Learned Using Intervention Mapping	Pelt, Massar et al	vanpelt.sandra@gmail.com	Frontiers in Public Health	2021	African Woman Foundation, Triple Jump Funds, Maastricht University	Not stated	"Since a lot of data got lost, this is unclear"	Tanzania	2016	"7 sites"	Facility	Rural	Healthcare workers	Antenatal care visit, identifies abnormalities and signals to healthcare worker with alarm bells	"Questionnaire based on 94 essential ANC items based in National Tanzanian guidelines"	Nurse Assistant App	"The software developers of ICT Healthcare Technology Solutions (formerly Buro Medische Automatisering B.V.) based on input from the Board of the Woman Centered Care Project (WCCP) and the experiences in the field. "	N			"Whether data is stored locally, online or both Locally, and that is the reason why we lost a lot (actually all) data. Initially, we wanted to send the data to the server in the Netherlands, owned by ICT Healthcare Technology Solutions (formerly Buro Medische Automatisering B.V.) but because the network connection in the field was so bad, data could not be uploaded and stayed on the tablets. Afte…	"A well functioning tablet, electricity, a well functioning and stable internet connection, charger, a safe place to store, availability to charge (some health care workers needed to go to town to be able to charge the tablet). These requirements were all ensured before the pilot started, however in practice this turned out the be less stable as anticipated. "	"The app was not linked to the excising health information system. At the time of data collection, all files of women were by hand and nothing was digitalised. "	2 days training given	Intervention Mapping study	Desk research using project archives and meeting minutes. Semi-structured interviews with developers, implementation plan - training for 6 months, introduction of NAA in practice in healthcare facilities.						Paper doesn’t report much on implementation - need to look further for this information.
		Sandra van Pelt, Karlijn Massar, Laura Shields-Zeeman, John B. F. de Wit, Lisette van der Eem, Athanas S. Lughata and Robert A. C. Ruiter		Frontiers in Public Health	2021	This work was supported by funds raised through the African Woman Foundation. The Woman Centered Care Project was supported financially through Triple Jump Funds. During the time of data collection and writing of the manuscript, SP was supported by Maastricht University through the department of Work and Social Psychology.	healthcare workers in dispensaries were the target population for the intervention		Tanzania	one yeaR	Only Magu district	Facility	Rural	Healthcare wokers	The current study systematically evaluated the development and implementation process of the Nurse Assistant App in Magu District, Tanzania, with the aim of informing future programme planners about relevant steps in the development of a digital health intervention.	Practical Execution of the Six Steps of Intervention Mapping with 19 tasks.	Nurse Assistant App (NAA)	The Dutch programme manager worked on the development and maintenance of the NAA in collaboration with ICT Healthcare Technology Solutions (formerly Buro Medische Automatisering B.V.), a Dutch private company specialised in digital solutions in the domain of obstetrics	N	Y		Data will be available by the authors, without undue reservation			Yes- Healthcare workers were trained prio the intervension	This is qualitative study	The current study systematically evaluated the development and implementation process of the Nurse Assistant App in Magu District, Tanzania. Desk research was combined with semi-structured interviews to appraise the development process of the digital health tool.
	"If you don't have enough equipment, you're not going to provide quality services": Healthcare workers' perceptions on improving the quality of antenatal care in rural Tanzania	S van Pelt, Massar et al		International Journal of Africa Nursing Sciences	2020	"This research was supported by funds raised through the African Woman Foundation. The Woman Centered Care Project was supported financially through Triple Jump Funds. During the time of data col- lection and writing of the manuscript S. van Pelt was supported by Maastricht University through the department of Work and Social Psychology."	16 healthcare workers (5 clinical officers, 4 nurses, 7 medical attendants)		Tanzania	March - April 2016	6 dispensaries from control facilities	Facility	Rural	Healthcare workers	As above	As above	Nurse Assistant App									Qualitative - semi-structured interviews	In-depth interviews with healthcare workers about experiences, opinions and motivations to provision and quality of ANC. Perceptions of using e-health evaluated - during interviews, explanation provided about the electronic decision tool and shown and demonstrated to participants	Critical remakrs: lack of electricity would hinder, and concerns about theft or damage. Some said they would not know how to operate the tool.		All but one had a positive attitude towards use of electronic decision aid. Preferred to paper based systems. Workers were open to using the aid. Ability to store information was biggest perceived advantage. Could improve performane and quality of care.			Paper does not evaluate the actual use of the instrument, but the attitude towards hypothetical use of the tool.
	"If you don’t have enough equipment, you’re not going to provide quality services”: Healthcare workers’ perceptions on improving the quality of antenatal care in rural Tanzania	Sandra van Pelta,⁎, Karlijn Massarb, Lisette van der Eemc, Laura Shields-Zeemanc, John B.F. de Witd, Robert A.C. Ruiter		International Journal of Africa Nursing Sciences	2020	This research was supported by funds raised through the African Woman Foundation. The Woman Centered Care Project was supported financially through Triple Jump Funds. During the time of data col-lection and writing of the manuscript S. van Pelt was supported by Maastricht University through the department of Work and Social Psychology.	Sixteen healthcare workers of different education levels( five clinical officers, four enrolled nurses, and seven medical attendants) from different health facilities in Magu District, Tanzania.		Tanzania	March - April 2016	6 dispensaries from control facilities	Facility	Rural	Healthcare workers	The current study systematically evaluated the development and implementation process of the Nurse Assistant App in Magu District, Tanzania, with the aim of informing future programme planners about relevant steps in the development of a digital health intervention.	Practical Execution of the Six Steps of Intervention Mapping with 19 tasks.	Nurse Assistant App (NAA)	The Dutch programme manager worked on the development and maintenance of the NAA in collaboration with ICT Healthcare Technology Solutions (formerly Buro Medische Automatisering B.V.), a Dutch private company specialised in digital solutions in the domain of obstetrics								Qualitative - semi-structured interviews	In-depth interviews with healthcare workers about experiences, opinions and motivations to provision and quality of ANC. Perceptions of using e-health evaluated - during interviews, explanation provided about the electronic decision tool and shown and demonstrated to participants	Critical remakrs: lack of electricity would hinder, and concerns about theft or damage. Some said they would not know how to operate the tool.	Healthcare workers’ perceived ease to learn how to use an electronic decision aid	All but one had a positive attitude towards use of electronic decision aid. Preferred to paper based systems. Workers were open to using the aid. Ability to store information was biggest perceived advantage. Could improve performane and quality of care.
	Pregnant women’s perceptions of antenatal care and utilisation of digital health tools in Magu District, Tanzania: a qualitative study	Sandra van Pelt,a Marit van der Pijl ,b Robert A.C. Ruiter ,c Pendo M. Ndaki ,d Rehema Kilimba,e Laura Shields-Zeeman ,f John B.F. de Wit,g Karlijn Massarh		Sexual and Reproductive Health Matters	2023	Not stated		19 randomly selected pregnant women	Tanzania (Magu District)	2016	6 dispensaries	Facility	Rural	Healthcare workers												Qualitative - semi-structured interviews	In-depth interviews with pregnant women attending ANC. Filled in demographic questionnaired. Semi-structure guide developed, focussing on perceptions of quality of ANC in current and previous pregnancies, opportunities for improvement, interpretation of digital health in relation to ANC. During interview, prototype of NAA demonstrated on a tablet to ensure basic understanding and conceptualise us…	Women highlighted issues such as healthcare worker training, sufficient and reliable electricity to charge tablets and information about the application for the community as barriers to implementation.		Overall response to use of digital tool was positive. Most stated that would enhance record keeping and result in better care. Some thought would ensure more up to date and correct information. Most would give permission for healthcare workers to use the tool. However, when asked what they would choose between traditional ANC card and NAA, only half chose digital tool. Most explained that the ANC…			As above, does not show app in usage, but does show women's attitudes towards use of app.
	Pregnant women’s perceptions of antenatal care and utilisation of digital health tools in Magu District, Tanzania: a qualitative study	Sandra van Pelt, Marit van der Pijl, Robert A.C. Ruiter, Pendo M. Ndaki,Rehema Kilimba, Laura Shields-Zeeman, John B.F. de Wit & Karlijn Massar		Sexual and Reproductive Health Matters	2023		pregnant women	19 randomly selected pregnant women	Tanzania (Magu District)	January to June 2016	Six different dispensaries	Facility	Rural	Healthcare workers	To examine whether digitaltools in ANC can help to increase ANC attend-ance and subsequently improve pregnancy and childbirth-related outcomes	five themes: (1) Experiences of receiving ante-natal care (positive experiences; unmet needs) (2)Perceived facilitators for antenatal care attend-ance (receiving health checks; social norms) (3)Perceived barriers to antenatal care attendance(lack of (free) services; poor infrastructure) (4)Views on healthcare worker behaviours duringantenatal care provision (interpersonal behaviour;responsibiliti…										Qualitative - semi-structured interviews	This qualitative research employed an interpret-ative phenomenological approach, drawingon semi-structured in-depth interviews with pregnant women attending ANC.	Women highlighted issues such as healthcare worker training, sufficient and reliable electricity to charge tablets and information about the application for the community as barriers to implementation.		Overall response to use of digital tool was positive. Most stated that would enhance record keeping and result in better care. Some thought would ensure more up to date and correct information. Most would give permission for healthcare workers to use the tool. However, when asked what they would choose between traditional ANC card and NAA, only half chose digital tool. Most explained that the ANC…

## Sheet: Articles by technology
Tool	Article	Data extraction?
	The ability and safety of community-based	Y
PIERS	Develompent of mHealth applications	Y
Main paper:	Usability and feasibiltiy of PIERS on the move	Y
2015 Usability and Feasibility	Community-level interventions for pre-eclampsia	Y
PartoPen	The Partopen: using digital pen technology	N
Main paper:	Improving maternal labor monitoring in kenya	N
2013 The PartoPen thesis	The Partopen in training and clinical use	N
SP+	Impact of a community-based smartphone	Y
Main paper:	It makes you someone who changes with the times	Y
2015 Impact of a community	Impact of smartphone-assisted prenatalt home visits	Y
CommCare	Improving the quality of antenatal care	Y
Main paper:	CommCare: automated quality improvement to	Y
2011 CommCare: automated
B4M	Viability of diagnostic decision support	Y
Main paper:	Unveiling the black box of	Y
2019 Viability of diagnostic	Pregnant women's expereinces with an integrated	Y
PANDA	Usability and feasibility of a mobile healhy system	Y
Main paper:	Use of a mHealth system to improve	Y
2017 Usability and feasibility	Improving the Quality of Antenatal Care Using Mobile Health in Madagascar: Five-Year Cross-Sectional Study	N
mHealth for safer deliveries	mHealth for safer deliveries	Y
Main paper:	Community health volunteers, digital health	N
2015 mHealth for safer	Using Mobile Technology to Address the ‘Three Delays' to Reduce Maternal Mortality in Zanzibar	Y
Electronic partograph	Use of an electronic partograph: feasibility	Y
Main paper:	Effectiveness of an electronic partogram	Y
2018 Use of an electronic
mClinic	Design and usability testing of an mHealth	Y
Main paper:	A usability study of a mobile health application	Y
2011 Design and usability
mHealth4Afrika	mHealth4AFrika Beta v1	Y
Main paper:	mHealth4Afrika alpha validation	Y
2018 mHealth4Afrika beta v1	mHealth4Afrika - Co-designing an Integrated Solution for Resource Constrained Environments	Y
m4Change	Assessment of the quality of antenatal care services provided by health	Y
Main paper:
2015 Assessment of the quality
mPAMANECH	Challenges and prospects for implementation	Y
Main paper:	The role of a decision-support smarthphone application	Y
2017 The role of a decision
mHealth system Ethiopia
Main paper:	Designing mHealth for maternity services in	Y
2018 Designing mHealth for	The Effects of a Locally Developed mHealth Intervention on Delivery and Postnatal Care Utilization; A Prospective Controlled Evaluation among Health Centres in Ethiopia	Y
Client Data App	Qualitative assessment of the feasibility,	Y
Main paper:
2016 Qualitative assessment of
e-Partograph	Willigness to use	Y
Main paper:
2019 Willingness to use
Healthymama	Healthymama application	Y
Main paper:
2019 Healthymama application
CDS Kenya	Mobile clinical decision support for the	Y
Main paper:
2015 Mobile clinical decision
Ideliver
Main paper:
Website access, more info needed
Nurse Assistant App	The development of an electronic clinical decision and	Y
Main paper:
2021 The development of an

## Sheet: Sheet1
	Community	Rural	Y
	Facility	Urban	N
	Mixed	Referral	Not stated
		Mixed
